# Supplementary material for: Mycobacterium microti Infection in Wild Boar (Sus scrofa): Histopathology Analysis Suggests Containment of the Infection
Source: Front Vet Sci. 2021 Sep 13;8:734919. doi: 10.3389/fvets.2021.734919 (PMC8473807; doi:10.3389/fvets.2021.734919)
Supplement: Supplementary file 1 [file Table_1.XLSX]

## Sheet: Foglio1
Sampling year	Lymph node ID	Total lymph node area (µm²)	Granuloma area (µm²)	Granuloma stage	Multinucleated giant macrophages in the granuloma	Number of acid-fast bacilli in the granuloma	Granuloma Completeness (C: complete; I: incomplete)	Results of the microbiology of the lymph node (P: positive; N: Negative)
2014	76	9.22757e+07	40808.4	3	3	0	C	P
2014	76	9.22757e+07	42436.7	2	1	0	C	P
2014	76	9.22757e+07	183722	3	4	0	C	P
2014	76	9.22757e+07	234201	3	4	0	C	P
2014	76	9.22757e+07	261351	3	1	0	C	P
2014	76	9.22757e+07	361820	3	8	0	C	P
2014	76	9.22757e+07	389139	3	9	0	C	P
2014	76	9.22757e+07	390243	3	7	0	C	P
2014	76	9.22757e+07	439456	3	7	0	C	P
2014	76	9.22757e+07	472856	3	10	0	C	P
2014	76	9.22757e+07	514925	3	7	0	C	P
2014	76	9.22757e+07	550610	3	7	0	C	P
2014	76	9.22757e+07	739945	3	14	0	C	P
2014	76	9.22757e+07	813096	3	6	0	C	P
2014	76	9.22757e+07	1.34361e+06	4	9	0	C	P
2014	76	9.22757e+07	1.55296e+06	3	12	0	C	P
2014	76	9.22757e+07	3.53694e+06	4	40	0	C	P
2014	76	9.22757e+07	6.71416e+06	4	24	0	C	P
2014	76	9.22757e+07	1.25197e+07	4	30	0	C	P
2014	598	1.8412e+08	26733.7	2	0	0	C	N
2014	598	1.8412e+08	39597.1	2	0	0	C	N
2014	598	1.8412e+08	56220	2	1	0	C	N
2014	598	1.8412e+08	61364.7	2	1	0	C	N
2014	598	1.8412e+08	66167.1	2	1	0	C	N
2014	598	1.8412e+08	69047.1	2	0	0	C	N
2014	598	1.8412e+08	70903.6	3	0	0	C	N
2014	598	1.8412e+08	76660.2	2	0	0	C	N
2014	598	1.8412e+08	79123.5	2	0	0	C	N
2014	598	1.8412e+08	115611	3	0	0	C	N
2014	598	1.8412e+08	155334	3	0	0	C	N
2014	598	1.8412e+08	190222	3	0	0	I	N
2014	598	1.8412e+08	200361	2	0	0	C	N
2014	598	1.8412e+08	211470	2	0	0	C	N
2014	598	1.8412e+08	213676	2	0	0	C	N
2014	598	1.8412e+08	215273	2	0	0	C	N
2014	598	1.8412e+08	235654	2	0	0	C	N
2014	598	1.8412e+08	251348	2	0	0	C	N
2014	598	1.8412e+08	287190	2	0	0	C	N
2014	598	1.8412e+08	330771	3	0	0	C	N
2014	598	1.8412e+08	339267	2	1	0	C	N
2014	598	1.8412e+08	349788	3	0	0	I	N
2014	598	1.8412e+08	375941	3	0	0	C	N
2014	598	1.8412e+08	499339	3	0	0	C	N
2014	598	1.8412e+08	552666	3	0	0	C	N
2014	598	1.8412e+08	595753	3	0	0	C	N
2014	598	1.8412e+08	686029	3	0	0	C	N
2014	598	1.8412e+08	869691	3	0	0	C	N
2014	598	1.8412e+08	901589	4	0	0	C	N
2014	598	1.8412e+08	1.74671e+06	4	0	0	C	N
2014	598	1.8412e+08	2.26486e+06	4	0	0	C	N
2014	598	1.8412e+08	3.15806e+06	4	0	0	C	N
2014	598	1.8412e+08	1.06206e+08	4	0	0	C	N
2014	601	1.89347e+08	60974.9	2	0	0	C	N
2014	601	1.89347e+08	131582	2	0	0	C	N
2014	601	1.89347e+08	365428	3	0	0	C	N
2014	601	1.89347e+08	371335	3	2	0	C	N
2014	601	1.89347e+08	1.24359e+07	4	39	0	C	N
2014	601	1.89347e+08	1.59725e+07	4	0	0	C	N
2014	601	1.89347e+08	2.05888e+07	4	117	0	C	N
2014	619	6.90999e+07	53846.9	3	3	0	C	N
2014	619	6.90999e+07	85771.3	3	4	0	C	N
2014	619	6.90999e+07	141023	3	4	0	C	N
2014	619	6.90999e+07	317875	4	1	0	C	N
2014	619	6.90999e+07	1.06545e+06	4	3	0	C	N
2014	620	1.52474e+08	45991.3	3	0	0	C	N
2014	620	1.52474e+08	88346.6	3	0	0	C	N
2014	620	1.52474e+08	111918	3	3	0	C	N
2014	620	1.52474e+08	133945	3	0	0	C	N
2014	620	1.52474e+08	163506	3	1	0	C	N
2014	620	1.52474e+08	226222	3	3	0	C	N
2014	620	1.52474e+08	328744	3	2	0	C	N
2014	620	1.52474e+08	7.27221e+06	4	6	0	I	N
2014	620	1.52474e+08	1.39751e+07	4	2	0	I	N
2014	620	1.52474e+08	3.61938e+07	4	3	0	I	N
2014	686	7.04166e+07	6.75603e+07	4	7	27	I	N
2014	707	8.80215e+07	143563	3	0	0	C	N
2014	707	8.80215e+07	167635	3	0	0	C	N
2014	707	8.80215e+07	198038	2	1	0	C	N
2014	707	8.80215e+07	204594	3	1	0	C	N
2014	707	8.80215e+07	251927	3	2	0	C	N
2014	707	8.80215e+07	352928	3	0	0	C	N
2014	707	8.80215e+07	550404	3	1	0	C	N
2014	708	9.7483e+07	44884.4	3	0	0	C	N
2014	708	9.7483e+07	371388	3	0	0	C	N
2014	708	9.7483e+07	3.74051e+06	4	0	31	C	N
2014	708	9.7483e+07	5.50717e+06	4	0	0	C	N
2014	708	9.7483e+07	5.70026e+06	4	0	0	C	N
2014	734	1.91383e+08	2524.51	1	1	0	C	N
2014	734	1.91383e+08	3369.61	1	1	0	C	N
2014	734	1.91383e+08	3403.38	1	1	0	C	N
2014	734	1.91383e+08	3966.43	1	1	0	C	N
2014	734	1.91383e+08	5008.19	1	0	0	C	N
2014	734	1.91383e+08	5219.13	1	1	0	C	N
2014	734	1.91383e+08	5353.62	1	1	0	C	N
2014	734	1.91383e+08	5598.92	1	0	0	C	N
2014	734	1.91383e+08	5662.65	1	0	0	C	N
2014	734	1.91383e+08	6375.29	1	0	0	C	N
2014	734	1.91383e+08	6456.81	1	0	0	C	N
2014	734	1.91383e+08	6573.59	1	2	0	C	N
2014	734	1.91383e+08	6851.29	1	0	0	C	N
2014	734	1.91383e+08	6892.79	1	0	0	C	N
2014	734	1.91383e+08	7103.75	1	1	0	C	N
2014	734	1.91383e+08	8180.81	1	3	0	C	N
2014	734	1.91383e+08	8346.87	1	0	0	C	N
2014	734	1.91383e+08	8390.07	1	0	0	C	N
2014	734	1.91383e+08	8450.94	1	0	0	C	N
2014	734	1.91383e+08	8457.39	1	1	0	C	N
2014	734	1.91383e+08	8466.39	1	0	0	C	N
2014	734	1.91383e+08	8483.39	1	2	0	C	N
2014	734	1.91383e+08	8746.03	1	0	0	C	N
2014	734	1.91383e+08	8773.27	1	0	0	C	N
2014	734	1.91383e+08	9084.09	1	0	0	C	N
2014	734	1.91383e+08	9185.02	1	0	0	C	N
2014	734	1.91383e+08	9310.76	1	0	0	C	N
2014	734	1.91383e+08	9586.42	1	1	0	C	N
2014	734	1.91383e+08	9673.45	1	0	0	C	N
2014	734	1.91383e+08	9860.45	1	0	0	C	N
2014	734	1.91383e+08	9869.64	1	0	0	C	N
2014	734	1.91383e+08	10130.7	1	0	0	C	N
2014	734	1.91383e+08	10219.8	1	1	0	C	N
2014	734	1.91383e+08	10391.7	1	0	0	C	N
2014	734	1.91383e+08	10401.3	1	0	0	C	N
2014	734	1.91383e+08	10413.3	1	1	0	C	N
2014	734	1.91383e+08	10590.7	1	1	0	C	N
2014	734	1.91383e+08	10801.9	1	0	0	C	N
2014	734	1.91383e+08	11435.9	1	0	0	C	N
2014	734	1.91383e+08	11906.2	1	0	0	C	N
2014	734	1.91383e+08	11956.3	1	0	0	C	N
2014	734	1.91383e+08	12251.5	1	1	0	C	N
2014	734	1.91383e+08	12268.9	1	0	0	C	N
2014	734	1.91383e+08	12709	1	1	0	C	N
2014	734	1.91383e+08	12742.8	1	0	0	C	N
2014	734	1.91383e+08	12756	1	0	0	C	N
2014	734	1.91383e+08	12799.6	1	1	0	C	N
2014	734	1.91383e+08	12905.3	1	0	0	C	N
2014	734	1.91383e+08	12917.2	1	0	0	C	N
2014	734	1.91383e+08	13090.6	1	0	0	C	N
2014	734	1.91383e+08	13190.5	1	1	0	C	N
2014	734	1.91383e+08	13293.2	1	0	0	C	N
2014	734	1.91383e+08	13351.7	1	0	0	C	N
2014	734	1.91383e+08	13480.6	1	0	0	C	N
2014	734	1.91383e+08	13612	1	0	0	C	N
2014	734	1.91383e+08	13804.1	1	0	0	C	N
2014	734	1.91383e+08	13870.4	1	0	0	C	N
2014	734	1.91383e+08	13936.2	1	1	0	C	N
2014	734	1.91383e+08	13948.5	1	0	0	C	N
2014	734	1.91383e+08	14566.9	1	0	0	C	N
2014	734	1.91383e+08	14568.5	1	0	0	C	N
2014	734	1.91383e+08	14592.2	1	0	0	C	N
2014	734	1.91383e+08	14719.3	1	0	0	C	N
2014	734	1.91383e+08	14795.5	1	1	0	C	N
2014	734	1.91383e+08	15154	1	1	0	C	N
2014	734	1.91383e+08	15244	1	1	0	C	N
2014	734	1.91383e+08	15417.3	1	0	0	C	N
2014	734	1.91383e+08	15466.8	1	2	0	C	N
2014	734	1.91383e+08	15665.9	1	0	0	C	N
2014	734	1.91383e+08	16009.8	1	1	0	C	N
2014	734	1.91383e+08	16063.3	1	2	0	C	N
2014	734	1.91383e+08	16095.5	1	0	0	C	N
2014	734	1.91383e+08	16099.7	1	0	0	C	N
2014	734	1.91383e+08	16706.1	1	0	0	C	N
2014	734	1.91383e+08	16938.5	1	0	0	C	N
2014	734	1.91383e+08	17097.1	1	1	0	C	N
2014	734	1.91383e+08	17334.5	1	2	0	C	N
2014	734	1.91383e+08	17421.5	1	2	0	C	N
2014	734	1.91383e+08	17448.5	1	0	0	C	N
2014	734	1.91383e+08	17508.5	1	0	0	C	N
2014	734	1.91383e+08	17584.5	1	1	0	C	N
2014	734	1.91383e+08	17728.5	1	0	0	C	N
2014	734	1.91383e+08	17787.9	1	0	0	C	N
2014	734	1.91383e+08	18040.7	1	0	0	C	N
2014	734	1.91383e+08	18044.8	1	2	0	C	N
2014	734	1.91383e+08	18179.5	1	0	0	C	N
2014	734	1.91383e+08	18236.2	1	0	0	C	N
2014	734	1.91383e+08	18394.8	1	0	0	C	N
2014	734	1.91383e+08	18606.2	1	0	0	C	N
2014	734	1.91383e+08	18706.5	1	1	0	C	N
2014	734	1.91383e+08	18838.1	1	1	0	C	N
2014	734	1.91383e+08	18967.2	1	1	0	C	N
2014	734	1.91383e+08	19382.3	1	0	0	C	N
2014	734	1.91383e+08	19384.2	1	0	0	C	N
2014	734	1.91383e+08	19559.6	1	1	0	C	N
2014	734	1.91383e+08	19658.1	1	0	0	C	N
2014	734	1.91383e+08	19804.1	1	2	0	C	N
2014	734	1.91383e+08	19964.6	1	0	0	C	N
2014	734	1.91383e+08	20093	1	1	0	C	N
2014	734	1.91383e+08	20163	1	0	0	C	N
2014	734	1.91383e+08	20298.9	1	2	0	C	N
2014	734	1.91383e+08	20423.6	1	0	0	C	N
2014	734	1.91383e+08	20435.2	1	1	0	C	N
2014	734	1.91383e+08	20487	1	1	0	C	N
2014	734	1.91383e+08	20560.6	1	0	0	C	N
2014	734	1.91383e+08	20621.9	1	1	0	C	N
2014	734	1.91383e+08	21122.8	1	0	0	C	N
2014	734	1.91383e+08	21177.3	1	1	0	C	N
2014	734	1.91383e+08	21188.1	1	0	0	C	N
2014	734	1.91383e+08	21211.3	1	0	0	C	N
2014	734	1.91383e+08	21522.3	1	1	0	C	N
2014	734	1.91383e+08	21600.6	1	1	0	C	N
2014	734	1.91383e+08	21708.6	1	0	0	C	N
2014	734	1.91383e+08	21812	1	1	0	C	N
2014	734	1.91383e+08	22140.5	1	1	0	C	N
2014	734	1.91383e+08	22214.5	1	2	0	C	N
2014	734	1.91383e+08	22543	1	1	0	C	N
2014	734	1.91383e+08	22922.7	1	2	0	C	N
2014	734	1.91383e+08	22962.4	1	0	0	C	N
2014	734	1.91383e+08	22983	1	0	0	C	N
2014	734	1.91383e+08	23126.7	1	0	0	C	N
2014	734	1.91383e+08	23891.7	1	1	0	C	N
2014	734	1.91383e+08	24115	1	2	0	C	N
2014	734	1.91383e+08	24163.8	1	0	0	C	N
2014	734	1.91383e+08	24350.8	1	1	0	C	N
2014	734	1.91383e+08	24615.5	1	0	0	C	N
2014	734	1.91383e+08	24680.5	1	0	0	C	N
2014	734	1.91383e+08	24691.1	1	1	0	C	N
2014	734	1.91383e+08	25240.5	1	0	0	C	N
2014	734	1.91383e+08	25411.7	1	1	0	C	N
2014	734	1.91383e+08	25495.8	1	0	0	C	N
2014	734	1.91383e+08	25669.5	1	2	0	C	N
2014	734	1.91383e+08	26158.5	1	1	0	C	N
2014	734	1.91383e+08	26186.6	1	0	0	C	N
2014	734	1.91383e+08	26805.7	1	2	0	C	N
2014	734	1.91383e+08	27025.6	1	1	0	C	N
2014	734	1.91383e+08	27098.4	1	0	0	C	N
2014	734	1.91383e+08	27224.4	1	0	0	C	N
2014	734	1.91383e+08	27292.8	1	1	0	C	N
2014	734	1.91383e+08	27569.2	1	0	0	C	N
2014	734	1.91383e+08	27586.6	1	0	0	C	N
2014	734	1.91383e+08	27932.3	1	0	0	C	N
2014	734	1.91383e+08	28352.3	1	1	0	C	N
2014	734	1.91383e+08	28442.3	1	0	0	C	N
2014	734	1.91383e+08	28535.3	1	0	0	C	N
2014	734	1.91383e+08	28714.3	1	0	0	C	N
2014	734	1.91383e+08	28765.3	1	0	0	C	N
2014	734	1.91383e+08	28929.7	1	0	0	C	N
2014	734	1.91383e+08	29156.3	1	2	0	C	N
2014	734	1.91383e+08	29566.9	1	1	0	C	N
2014	734	1.91383e+08	29769.6	1	0	0	C	N
2014	734	1.91383e+08	29870.4	1	1	0	C	N
2014	734	1.91383e+08	30042.5	1	0	0	C	N
2014	734	1.91383e+08	30709.1	1	1	0	C	N
2014	734	1.91383e+08	31754.4	1	3	0	C	N
2014	734	1.91383e+08	31831.1	1	1	0	C	N
2014	734	1.91383e+08	31995.5	1	0	0	C	N
2014	734	1.91383e+08	32473.3	1	0	0	C	N
2014	734	1.91383e+08	33066.5	1	0	0	C	N
2014	734	1.91383e+08	33212.1	1	3	0	C	N
2014	734	1.91383e+08	33344.2	1	1	0	C	N
2014	734	1.91383e+08	34409.6	1	2	0	C	N
2014	734	1.91383e+08	34432	1	1	0	C	N
2014	734	1.91383e+08	35514.6	1	5	0	C	N
2014	734	1.91383e+08	35775.3	1	0	0	C	N
2014	734	1.91383e+08	36075.7	1	0	0	C	N
2014	734	1.91383e+08	36510.9	1	1	0	C	N
2014	734	1.91383e+08	36747.4	1	0	0	C	N
2014	734	1.91383e+08	37481.1	1	0	0	C	N
2014	734	1.91383e+08	37872.7	1	1	0	C	N
2014	734	1.91383e+08	37886.7	1	1	0	C	N
2014	734	1.91383e+08	38295.8	1	1	0	C	N
2014	734	1.91383e+08	38771.5	1	1	0	C	N
2014	734	1.91383e+08	38986.8	1	0	0	C	N
2014	734	1.91383e+08	39183.5	1	0	0	C	N
2014	734	1.91383e+08	39591.7	1	1	0	C	N
2014	734	1.91383e+08	40109	1	2	0	C	N
2014	734	1.91383e+08	40210.9	1	1	0	C	N
2014	734	1.91383e+08	40852.3	1	1	0	C	N
2014	734	1.91383e+08	41033.5	1	3	0	C	N
2014	734	1.91383e+08	42691.4	1	0	0	C	N
2014	734	1.91383e+08	44326.7	1	2	0	C	N
2014	734	1.91383e+08	44483.7	1	0	0	C	N
2014	734	1.91383e+08	45034.2	1	1	0	C	N
2014	734	1.91383e+08	45055.2	1	1	0	C	N
2014	734	1.91383e+08	45233.1	1	1	0	C	N
2014	734	1.91383e+08	45792.4	1	2	0	C	N
2014	734	1.91383e+08	45974.6	1	2	0	C	N
2014	734	1.91383e+08	46145.7	1	1	0	C	N
2014	734	1.91383e+08	46491.5	1	1	0	C	N
2014	734	1.91383e+08	46713.1	1	6	0	C	N
2014	734	1.91383e+08	46786.2	1	2	0	C	N
2014	734	1.91383e+08	47296.2	1	1	0	C	N
2014	734	1.91383e+08	47369.8	1	0	0	C	N
2014	734	1.91383e+08	48261.8	1	5	0	C	N
2014	734	1.91383e+08	48335.4	1	4	0	C	N
2014	734	1.91383e+08	49307.9	1	1	0	C	N
2014	734	1.91383e+08	50403.7	1	0	0	C	N
2014	734	1.91383e+08	50493.5	1	0	0	C	N
2014	734	1.91383e+08	50766.1	1	1	0	C	N
2014	734	1.91383e+08	51008	1	0	0	C	N
2014	734	1.91383e+08	51294.9	1	1	0	C	N
2014	734	1.91383e+08	51973.4	1	0	0	C	N
2014	734	1.91383e+08	52739.8	1	0	0	C	N
2014	734	1.91383e+08	53297.5	1	2	0	C	N
2014	734	1.91383e+08	54300.5	1	3	0	C	N
2014	734	1.91383e+08	54506.8	1	0	0	C	N
2014	734	1.91383e+08	55166	1	4	0	C	N
2014	734	1.91383e+08	56108.2	1	0	0	C	N
2014	734	1.91383e+08	57496.6	1	1	0	C	N
2014	734	1.91383e+08	58516.7	1	1	0	C	N
2014	734	1.91383e+08	58647	1	1	0	C	N
2014	734	1.91383e+08	59293.1	1	4	0	C	N
2014	734	1.91383e+08	59701.8	1	3	0	C	N
2014	734	1.91383e+08	60998.8	1	0	0	C	N
2014	734	1.91383e+08	62103.9	1	0	0	C	N
2014	734	1.91383e+08	69063.6	1	0	0	C	N
2014	734	1.91383e+08	69957	1	8	0	C	N
2014	734	1.91383e+08	71027.9	1	3	0	C	N
2014	734	1.91383e+08	72922	1	0	0	C	N
2014	734	1.91383e+08	73393.4	1	6	0	C	N
2014	734	1.91383e+08	73962	1	3	0	C	N
2014	734	1.91383e+08	81943.8	1	2	0	C	N
2014	734	1.91383e+08	84591.3	1	2	0	C	N
2014	734	1.91383e+08	84624.4	1	3	0	C	N
2014	734	1.91383e+08	86113.2	1	1	0	C	N
2014	734	1.91383e+08	101781	1	8	0	C	N
2014	734	1.91383e+08	106171	1	2	0	C	N
2014	734	1.91383e+08	108425	1	4	0	C	N
2014	734	1.91383e+08	119439	1	1	0	C	N
2014	734	1.91383e+08	124089	1	1	0	C	N
2014	734	1.91383e+08	144371	1	2	0	C	N
2014	734	1.91383e+08	168648	1	2	0	C	N
2014	734	1.91383e+08	171719	1	2	0	C	N
2014	734	1.91383e+08	178670	1	4	0	C	N
2014	734	1.91383e+08	199289	1	5	0	C	N
2014	734	1.91383e+08	9.38628e+07	4	0	0	I	N
2014	798	1.90796e+08	12788.2	1	0	0	C	N
2014	798	1.90796e+08	21763.9	2	1	0	C	N
2014	798	1.90796e+08	24122.6	2	2	0	C	N
2014	798	1.90796e+08	42669.3	1	0	0	C	N
2014	798	1.90796e+08	46264	2	0	0	C	N
2014	798	1.90796e+08	64865.4	2	3	0	C	N
2014	798	1.90796e+08	72229.9	2	0	0	C	N
2014	798	1.90796e+08	77256.3	2	2	0	C	N
2014	798	1.90796e+08	97847.7	1	2	0	C	N
2014	798	1.90796e+08	108643	3	0	0	C	N
2014	798	1.90796e+08	122986	2	0	0	C	N
2014	798	1.90796e+08	139254	2	2	0	C	N
2014	798	1.90796e+08	144644	3	2	0	C	N
2014	798	1.90796e+08	150686	2	1	0	C	N
2014	798	1.90796e+08	210079	2	3	0	C	N
2014	798	1.90796e+08	260079	2	1	0	C	N
2014	798	1.90796e+08	333712	3	0	0	C	N
2014	798	1.90796e+08	460562	3	0	0	C	N
2014	798	1.90796e+08	464710	3	1	0	C	N
2014	798	1.90796e+08	538405	3	1	0	C	N
2014	798	1.90796e+08	699309	3	0	0	C	N
2014	798	1.90796e+08	1.0503e+06	3	0	0	C	N
2014	798	1.90796e+08	1.12748e+06	3	0	0	C	N
2014	798	1.90796e+08	1.15415e+06	3	0	0	C	N
2014	798	1.90796e+08	1.20981e+06	3	4	0	C	N
2014	798	1.90796e+08	1.5062e+06	3	1	0	C	N
2014	798	1.90796e+08	1.66878e+06	3	0	0	C	N
2014	798	1.90796e+08	2.16467e+06	4	0	0	I	N
2014	798	1.90796e+08	3.00331e+06	4	0	0	C	N
2014	798	1.90796e+08	3.15079e+06	4	0	0	I	N
2014	798	1.90796e+08	9.11002e+06	4	0	0	C	N
2014	860	1.69701e+08	8424.89	1	0	0	C	N
2014	860	1.69701e+08	10060.3	1	2	0	C	N
2014	860	1.69701e+08	13327.3	2	0	0	C	N
2014	860	1.69701e+08	14080.8	2	1	0	C	N
2014	860	1.69701e+08	16321.4	2	2	0	C	N
2014	860	1.69701e+08	17380	2	1	0	C	N
2014	860	1.69701e+08	19946.7	1	3	0	C	N
2014	860	1.69701e+08	20460.4	2	2	0	C	N
2014	860	1.69701e+08	23771.9	2	1	0	C	N
2014	860	1.69701e+08	24052.6	1	7	0	C	N
2014	860	1.69701e+08	25783.5	2	3	0	C	N
2014	860	1.69701e+08	25972.4	2	1	0	C	N
2014	860	1.69701e+08	26483.2	2	0	0	C	N
2014	860	1.69701e+08	28081.9	1	4	0	C	N
2014	860	1.69701e+08	31089.5	2	12	0	C	N
2014	860	1.69701e+08	34321.6	2	0	0	C	N
2014	860	1.69701e+08	35995.2	2	1	0	C	N
2014	860	1.69701e+08	36238.6	2	2	0	C	N
2014	860	1.69701e+08	40115.9	1	0	0	C	N
2014	860	1.69701e+08	42207.6	2	6	0	C	N
2014	860	1.69701e+08	43546.1	2	4	0	C	N
2014	860	1.69701e+08	43678.1	2	3	0	C	N
2014	860	1.69701e+08	43847.6	2	6	0	C	N
2014	860	1.69701e+08	52309.3	2	5	0	C	N
2014	860	1.69701e+08	57906.7	2	3	0	C	N
2014	860	1.69701e+08	60742.6	2	1	0	C	N
2014	860	1.69701e+08	61399.8	2	7	0	C	N
2014	860	1.69701e+08	61798.9	2	6	0	C	N
2014	860	1.69701e+08	63147.7	2	0	0	C	N
2014	860	1.69701e+08	63704.8	2	4	0	C	N
2014	860	1.69701e+08	65656.5	2	5	0	C	N
2014	860	1.69701e+08	66224.2	2	5	0	C	N
2014	860	1.69701e+08	66527.8	2	2	0	C	N
2014	860	1.69701e+08	67657.5	2	12	0	C	N
2014	860	1.69701e+08	73704.3	2	1	0	C	N
2014	860	1.69701e+08	75460.9	3	1	0	C	N
2014	860	1.69701e+08	78583.8	2	6	0	C	N
2014	860	1.69701e+08	80182.2	1	2	0	C	N
2014	860	1.69701e+08	82501.1	2	6	0	C	N
2014	860	1.69701e+08	87431.3	1	8	0	C	N
2014	860	1.69701e+08	95862.3	2	8	0	C	N
2014	860	1.69701e+08	103380	1	10	0	C	N
2014	860	1.69701e+08	104598	2	0	0	C	N
2014	860	1.69701e+08	105727	1	4	0	C	N
2014	860	1.69701e+08	109886	2	2	0	C	N
2014	860	1.69701e+08	110646	2	12	0	C	N
2014	860	1.69701e+08	111200	2	0	0	C	N
2014	860	1.69701e+08	114589	1	4	0	C	N
2014	860	1.69701e+08	122987	2	13	0	C	N
2014	860	1.69701e+08	123250	3	3	0	C	N
2014	860	1.69701e+08	125396	2	2	0	C	N
2014	860	1.69701e+08	155495	2	4	0	C	N
2014	860	1.69701e+08	158736	3	4	0	C	N
2014	860	1.69701e+08	166267	3	3	0	C	N
2014	860	1.69701e+08	182481	2	11	0	C	N
2014	860	1.69701e+08	191052	2	4	0	C	N
2014	860	1.69701e+08	220114	2	10	0	C	N
2014	860	1.69701e+08	238593	2	13	0	C	N
2014	860	1.69701e+08	308960	2	0	0	C	N
2014	860	1.69701e+08	439902	2	13	0	C	N
2014	860	1.69701e+08	441940	2	44	0	C	N
2014	860	1.69701e+08	613694	2	2	0	C	N
2014	860	1.69701e+08	646518	2	6	0	C	N
2014	860	1.69701e+08	943030	2	2	0	C	N
2014	860	1.69701e+08	1.09128e+06	2	3	0	C	N
2014	860	1.69701e+08	1.74684e+06	2	4	0	C	N
2014	860	1.69701e+08	9.00652e+06	4	20	0	C	N
2014	860	1.69701e+08	2.40162e+07	4	13	0	I	N
2014	860	1.69701e+08	2.56029e+07	4	26	0	C	N
2014	861	1.49203e+08	389410	3	3	0	C	N
2014	861	1.49203e+08	4.99593e+07	4	4	0	I	N
2014	862	1.86467e+08	5207.68	1	1	0	C	P
2014	862	1.86467e+08	11574.4	2	0	0	C	P
2014	862	1.86467e+08	11978.3	1	0	0	C	P
2014	862	1.86467e+08	15795.7	2	0	0	C	P
2014	862	1.86467e+08	16305.8	1	0	0	C	P
2014	862	1.86467e+08	17185.7	2	4	0	C	P
2014	862	1.86467e+08	20499.9	2	1	0	C	P
2014	862	1.86467e+08	21499.1	1	1	0	C	P
2014	862	1.86467e+08	22977.9	1	0	0	C	P
2014	862	1.86467e+08	23503.2	1	2	0	C	P
2014	862	1.86467e+08	31313.7	2	1	0	C	P
2014	862	1.86467e+08	32441.4	2	8	0	C	P
2014	862	1.86467e+08	32442.7	1	2	0	C	P
2014	862	1.86467e+08	33739.4	2	0	0	C	P
2014	862	1.86467e+08	41408	2	0	0	C	P
2014	862	1.86467e+08	45536.1	2	0	0	C	P
2014	862	1.86467e+08	47520.8	2	2	0	C	P
2014	862	1.86467e+08	49600.8	1	1	0	C	P
2014	862	1.86467e+08	56647.3	2	0	0	C	P
2014	862	1.86467e+08	57842.9	2	3	0	C	P
2014	862	1.86467e+08	62518.2	2	0	0	C	P
2014	862	1.86467e+08	64218.5	2	3	0	C	P
2014	862	1.86467e+08	68814.7	2	1	0	C	P
2014	862	1.86467e+08	79835	2	2	0	C	P
2014	862	1.86467e+08	82923	2	0	0	C	P
2014	862	1.86467e+08	84251.5	2	1	0	C	P
2014	862	1.86467e+08	98960.9	2	1	0	C	P
2014	862	1.86467e+08	104360	2	0	0	C	P
2014	862	1.86467e+08	113490	2	2	0	C	P
2014	862	1.86467e+08	121318	2	2	0	C	P
2014	862	1.86467e+08	122060	2	5	0	C	P
2014	862	1.86467e+08	132114	2	0	0	C	P
2014	862	1.86467e+08	137444	2	1	0	C	P
2014	862	1.86467e+08	155298	2	1	0	C	P
2014	862	1.86467e+08	173292	2	4	0	C	P
2014	862	1.86467e+08	430290	3	0	0	C	P
2014	894	26411765	918552	4	5	0	I	N
2014	938	1.36889e+08	4001.86	1	1	0	C	P
2014	938	1.36889e+08	5862.64	1	1	0	C	P
2014	938	1.36889e+08	10897.5	1	1	0	C	P
2014	938	1.36889e+08	12305.3	1	1	0	C	P
2014	938	1.36889e+08	12475.2	1	0	0	C	P
2014	938	1.36889e+08	15762.8	1	2	0	C	P
2014	938	1.36889e+08	15901.2	1	3	0	C	P
2014	938	1.36889e+08	17949.7	1	4	0	C	P
2014	938	1.36889e+08	22451.6	1	1	0	C	P
2014	938	1.36889e+08	35289	1	2	0	C	P
2014	938	1.36889e+08	37471.8	1	3	0	C	P
2014	938	1.36889e+08	47237.3	1	0	0	C	P
2014	938	1.36889e+08	395082	3	1	0	C	P
2014	938	1.36889e+08	7.29587e+07	4	3	9	I	P
2014	1002	1.76108e+08	9.22834e+07	4	27	625	C	N
2014	1025	1.98137e+08	81025.4	3	5	0	C	N
2014	1025	1.98137e+08	950059	3	0	0	C	N
2014	1025	1.98137e+08	9.87569e+06	4	0	0	I	N
2014	1025	1.98137e+08	1.15527e+07	4	1	0	I	N
2014	1114	7.8322e+07	6353.92	1	1	0	C	P
2014	1114	7.8322e+07	9417.7	1	1	0	C	P
2014	1114	7.8322e+07	12060.1	1	2	0	C	P
2014	1114	7.8322e+07	13976	1	2	0	C	P
2014	1114	7.8322e+07	14327.6	1	1	0	C	P
2014	1114	7.8322e+07	16088.2	1	0	0	C	P
2014	1114	7.8322e+07	20161.7	1	1	0	C	P
2014	1114	7.8322e+07	20868.6	1	3	0	C	P
2014	1114	7.8322e+07	22297.9	1	2	0	C	P
2014	1114	7.8322e+07	23317.9	2	6	0	C	P
2014	1114	7.8322e+07	24494.9	1	2	0	C	P
2014	1114	7.8322e+07	25252.7	3	2	0	C	P
2014	1114	7.8322e+07	26068.6	2	3	0	C	P
2014	1114	7.8322e+07	27331	2	1	0	C	P
2014	1114	7.8322e+07	27743.6	2	5	0	C	P
2014	1114	7.8322e+07	29185.3	1	3	0	C	P
2014	1114	7.8322e+07	30112.6	2	3	0	C	P
2014	1114	7.8322e+07	30424	2	2	0	C	P
2014	1114	7.8322e+07	30914.1	2	3	0	C	P
2014	1114	7.8322e+07	31439.3	2	0	0	C	P
2014	1114	7.8322e+07	32509.8	1	1	0	C	P
2014	1114	7.8322e+07	33663.9	2	2	0	C	P
2014	1114	7.8322e+07	33952.9	1	2	0	C	P
2014	1114	7.8322e+07	34223.8	2	1	0	C	P
2014	1114	7.8322e+07	35024.9	2	1	0	C	P
2014	1114	7.8322e+07	37435.7	2	1	0	C	P
2014	1114	7.8322e+07	37620.3	2	5	0	C	P
2014	1114	7.8322e+07	37893.5	2	3	0	C	P
2014	1114	7.8322e+07	38545.6	2	4	0	C	P
2014	1114	7.8322e+07	39206.1	1	6	0	C	P
2014	1114	7.8322e+07	39418.4	2	1	0	C	P
2014	1114	7.8322e+07	39626.4	2	0	0	C	P
2014	1114	7.8322e+07	40505.4	2	2	0	C	P
2014	1114	7.8322e+07	41183.2	2	2	0	C	P
2014	1114	7.8322e+07	41454.8	2	1	0	C	P
2014	1114	7.8322e+07	41465.4	2	0	0	C	P
2014	1114	7.8322e+07	41984.4	1	1	0	C	P
2014	1114	7.8322e+07	42024.8	2	5	0	C	P
2014	1114	7.8322e+07	43725.8	2	1	0	C	P
2014	1114	7.8322e+07	44402.7	2	1	0	C	P
2014	1114	7.8322e+07	44873.3	2	3	0	C	P
2014	1114	7.8322e+07	45291.1	2	5	0	C	P
2014	1114	7.8322e+07	46458.7	2	9	0	C	P
2014	1114	7.8322e+07	46776.9	2	2	0	C	P
2014	1114	7.8322e+07	47159.8	2	2	0	C	P
2014	1114	7.8322e+07	48764.3	2	4	0	C	P
2014	1114	7.8322e+07	51108.5	2	6	0	C	P
2014	1114	7.8322e+07	53450.1	2	2	0	C	P
2014	1114	7.8322e+07	53746.7	2	4	0	C	P
2014	1114	7.8322e+07	53804	2	1	0	C	P
2014	1114	7.8322e+07	57094.1	1	1	0	C	P
2014	1114	7.8322e+07	58739	2	2	0	C	P
2014	1114	7.8322e+07	59062.3	2	4	0	C	P
2014	1114	7.8322e+07	62205.9	2	4	0	C	P
2014	1114	7.8322e+07	63551.5	2	2	0	C	P
2014	1114	7.8322e+07	66306.3	2	4	0	C	P
2014	1114	7.8322e+07	67712.8	2	4	0	C	P
2014	1114	7.8322e+07	68451.2	2	2	0	C	P
2014	1114	7.8322e+07	71105.9	2	0	0	C	P
2014	1114	7.8322e+07	73340.3	2	5	0	C	P
2014	1114	7.8322e+07	74317.2	2	3	0	C	P
2014	1114	7.8322e+07	74862.4	2	14	0	C	P
2014	1114	7.8322e+07	77601.3	2	1	0	C	P
2014	1114	7.8322e+07	77751.2	2	1	0	C	P
2014	1114	7.8322e+07	79864.7	2	4	0	C	P
2014	1114	7.8322e+07	80338.5	1	7	0	C	P
2014	1114	7.8322e+07	82602.5	2	4	0	C	P
2014	1114	7.8322e+07	82976.6	2	3	0	C	P
2014	1114	7.8322e+07	84993.6	2	2	0	C	P
2014	1114	7.8322e+07	87648.4	2	4	0	C	P
2014	1114	7.8322e+07	88646.4	2	3	0	C	P
2014	1114	7.8322e+07	88696.1	2	1	0	C	P
2014	1114	7.8322e+07	93289.2	2	7	0	C	P
2014	1114	7.8322e+07	96186.3	3	2	0	C	P
2014	1114	7.8322e+07	96361.1	2	10	0	C	P
2014	1114	7.8322e+07	97238.8	2	2	0	C	P
2014	1114	7.8322e+07	98137.2	2	5	0	C	P
2014	1114	7.8322e+07	99636.2	2	5	0	C	P
2014	1114	7.8322e+07	99782.4	2	4	0	C	P
2014	1114	7.8322e+07	104319	2	10	0	C	P
2014	1114	7.8322e+07	104872	2	6	0	C	P
2014	1114	7.8322e+07	105787	2	2	0	C	P
2014	1114	7.8322e+07	107434	2	0	0	C	P
2014	1114	7.8322e+07	109550	2	4	0	C	P
2014	1114	7.8322e+07	110231	2	1	0	C	P
2014	1114	7.8322e+07	110268	2	6	0	C	P
2014	1114	7.8322e+07	123002	2	2	0	C	P
2014	1114	7.8322e+07	125150	2	13	0	C	P
2014	1114	7.8322e+07	133333	2	3	0	C	P
2014	1114	7.8322e+07	135372	2	1	0	C	P
2014	1114	7.8322e+07	135869	2	4	0	C	P
2014	1114	7.8322e+07	136034	2	7	0	C	P
2014	1114	7.8322e+07	152302	2	7	0	C	P
2014	1114	7.8322e+07	161670	2	3	0	C	P
2014	1114	7.8322e+07	185385	3	0	0	C	P
2014	1114	7.8322e+07	199835	2	11	0	C	P
2014	1114	7.8322e+07	254922	2	6	0	C	P
2014	1114	7.8322e+07	343511	2	3	0	C	P
2014	1114	7.8322e+07	408714	3	12	0	C	P
2014	1114	7.8322e+07	621257	3	25	0	C	P
2014	1114	7.8322e+07	635158	2	13	0	C	P
2014	1114	7.8322e+07	692665	3	23	0	C	P
2014	1114	7.8322e+07	1.2836e+06	4	24	0	C	P
2014	1114	7.8322e+07	1.06358e+07	4	79	0	C	P
2014	1114	7.8322e+07	1.48339e+07	4	101	1	C	P
2014	1115	1.8799e+08	2623.37	1	1	0	C	P
2014	1115	1.8799e+08	3031.35	1	1	0	C	P
2014	1115	1.8799e+08	3054.73	1	4	0	C	P
2014	1115	1.8799e+08	3170.12	1	1	0	C	P
2014	1115	1.8799e+08	3246.69	1	1	0	C	P
2014	1115	1.8799e+08	3248.99	1	1	0	C	P
2014	1115	1.8799e+08	3313.37	1	1	0	C	P
2014	1115	1.8799e+08	3319.75	1	5	0	C	P
2014	1115	1.8799e+08	3518.68	1	2	0	C	P
2014	1115	1.8799e+08	3614.41	1	0	0	C	P
2014	1115	1.8799e+08	3819.42	1	0	0	C	P
2014	1115	1.8799e+08	4042.79	1	1	0	C	P
2014	1115	1.8799e+08	4081.05	1	0	0	C	P
2014	1115	1.8799e+08	4150.19	1	0	0	C	P
2014	1115	1.8799e+08	4195.17	1	1	0	C	P
2014	1115	1.8799e+08	4415.1	1	0	0	C	P
2014	1115	1.8799e+08	4443.81	1	1	0	C	P
2014	1115	1.8799e+08	4454.47	1	1	0	C	P
2014	1115	1.8799e+08	4478.54	1	1	0	C	P
2014	1115	1.8799e+08	5427.81	1	0	0	C	P
2014	1115	1.8799e+08	5456.12	1	0	0	C	P
2014	1115	1.8799e+08	5492.26	1	0	0	C	P
2014	1115	1.8799e+08	5683.84	1	0	0	C	P
2014	1115	1.8799e+08	5843.52	1	1	0	C	P
2014	1115	1.8799e+08	6187.73	1	0	0	C	P
2014	1115	1.8799e+08	6302.93	1	1	0	C	P
2014	1115	1.8799e+08	6341.21	1	1	0	C	P
2014	1115	1.8799e+08	6380.09	1	0	0	C	P
2014	1115	1.8799e+08	6430.89	1	0	0	C	P
2014	1115	1.8799e+08	6540.9	1	0	0	C	P
2014	1115	1.8799e+08	6724.48	1	1	0	C	P
2014	1115	1.8799e+08	6777.91	1	2	0	C	P
2014	1115	1.8799e+08	6951.65	1	1	0	C	P
2014	1115	1.8799e+08	7190.84	1	0	0	C	P
2014	1115	1.8799e+08	7198.99	1	1	0	C	P
2014	1115	1.8799e+08	7357.3	1	1	0	C	P
2014	1115	1.8799e+08	7473.7	1	0	0	C	P
2014	1115	1.8799e+08	7495.35	1	1	0	C	P
2014	1115	1.8799e+08	7528.9	1	1	0	C	P
2014	1115	1.8799e+08	7581.81	1	1	0	C	P
2014	1115	1.8799e+08	7592.93	1	1	0	C	P
2014	1115	1.8799e+08	7602.21	1	2	0	C	P
2014	1115	1.8799e+08	7805.98	1	1	0	C	P
2014	1115	1.8799e+08	7873.06	1	0	0	C	P
2014	1115	1.8799e+08	7892.96	1	0	0	C	P
2014	1115	1.8799e+08	7900.47	1	2	0	C	P
2014	1115	1.8799e+08	7936.19	1	1	0	C	P
2014	1115	1.8799e+08	8047.64	1	1	0	C	P
2014	1115	1.8799e+08	8145	1	1	0	C	P
2014	1115	1.8799e+08	8162.1	1	0	0	C	P
2014	1115	1.8799e+08	8215.19	1	1	0	C	P
2014	1115	1.8799e+08	8226.33	1	1	0	C	P
2014	1115	1.8799e+08	8235.9	1	0	0	C	P
2014	1115	1.8799e+08	8256.66	1	1	0	C	P
2014	1115	1.8799e+08	8262.06	1	3	0	C	P
2014	1115	1.8799e+08	8341.29	1	0	0	C	P
2014	1115	1.8799e+08	8473.83	1	1	0	C	P
2014	1115	1.8799e+08	8518.55	1	1	0	C	P
2014	1115	1.8799e+08	8610.5	1	1	0	C	P
2014	1115	1.8799e+08	8629.31	1	0	0	C	P
2014	1115	1.8799e+08	8664.72	1	0	0	C	P
2014	1115	1.8799e+08	8796.24	1	2	0	C	P
2014	1115	1.8799e+08	8923.24	1	0	0	C	P
2014	1115	1.8799e+08	8971.4	1	1	0	C	P
2014	1115	1.8799e+08	9113.73	1	1	0	C	P
2014	1115	1.8799e+08	9180.49	1	1	0	C	P
2014	1115	1.8799e+08	9227.75	1	1	0	C	P
2014	1115	1.8799e+08	9320.82	1	0	0	C	P
2014	1115	1.8799e+08	9351.07	1	2	0	C	P
2014	1115	1.8799e+08	9455.04	1	1	0	C	P
2014	1115	1.8799e+08	9534.84	1	0	0	C	P
2014	1115	1.8799e+08	9639.19	1	1	0	C	P
2014	1115	1.8799e+08	9691.58	1	2	0	C	P
2014	1115	1.8799e+08	9712.01	1	1	0	C	P
2014	1115	1.8799e+08	9784.61	1	1	0	C	P
2014	1115	1.8799e+08	9860.4	1	0	0	C	P
2014	1115	1.8799e+08	9897.33	1	2	0	C	P
2014	1115	1.8799e+08	9899.54	1	2	0	C	P
2014	1115	1.8799e+08	10170.2	1	0	0	C	P
2014	1115	1.8799e+08	10255.1	1	3	0	C	P
2014	1115	1.8799e+08	10282.2	1	2	0	C	P
2014	1115	1.8799e+08	10297	1	1	0	C	P
2014	1115	1.8799e+08	10307.5	1	1	0	C	P
2014	1115	1.8799e+08	10395.4	1	2	0	C	P
2014	1115	1.8799e+08	10398	1	1	0	C	P
2014	1115	1.8799e+08	10428.9	1	0	0	C	P
2014	1115	1.8799e+08	10504.2	1	1	0	C	P
2014	1115	1.8799e+08	10526.6	1	1	0	C	P
2014	1115	1.8799e+08	10617.1	1	2	0	C	P
2014	1115	1.8799e+08	10659	1	0	0	C	P
2014	1115	1.8799e+08	10720.1	1	3	0	C	P
2014	1115	1.8799e+08	10773.4	1	1	0	C	P
2014	1115	1.8799e+08	10889.1	1	1	0	C	P
2014	1115	1.8799e+08	10944.7	1	4	0	C	P
2014	1115	1.8799e+08	11023.2	1	1	0	C	P
2014	1115	1.8799e+08	11129.8	1	1	0	C	P
2014	1115	1.8799e+08	11152.4	1	1	0	C	P
2014	1115	1.8799e+08	11190.2	1	1	0	C	P
2014	1115	1.8799e+08	11214.9	1	0	0	C	P
2014	1115	1.8799e+08	11278.1	1	0	0	C	P
2014	1115	1.8799e+08	11318.8	1	2	0	C	P
2014	1115	1.8799e+08	11329	1	2	0	C	P
2014	1115	1.8799e+08	11372.7	1	0	0	C	P
2014	1115	1.8799e+08	11385.8	1	2	0	C	P
2014	1115	1.8799e+08	11548.9	1	0	0	C	P
2014	1115	1.8799e+08	11740.4	1	1	0	C	P
2014	1115	1.8799e+08	11777.5	1	2	0	C	P
2014	1115	1.8799e+08	11912.9	1	0	0	C	P
2014	1115	1.8799e+08	11996.6	1	3	0	C	P
2014	1115	1.8799e+08	12457.2	1	2	0	C	P
2014	1115	1.8799e+08	12589.6	1	2	0	C	P
2014	1115	1.8799e+08	12640.3	1	3	0	C	P
2014	1115	1.8799e+08	12656.6	1	1	0	C	P
2014	1115	1.8799e+08	12660.9	1	3	0	C	P
2014	1115	1.8799e+08	12666	1	1	0	C	P
2014	1115	1.8799e+08	12683.2	1	1	0	C	P
2014	1115	1.8799e+08	12685.3	1	2	0	C	P
2014	1115	1.8799e+08	12699.9	1	2	0	C	P
2014	1115	1.8799e+08	12719.6	1	0	0	C	P
2014	1115	1.8799e+08	12768.1	1	1	0	C	P
2014	1115	1.8799e+08	12821.5	1	1	0	C	P
2014	1115	1.8799e+08	12899.1	1	0	0	C	P
2014	1115	1.8799e+08	13006.2	1	1	0	C	P
2014	1115	1.8799e+08	13011.1	1	4	0	C	P
2014	1115	1.8799e+08	13017.2	1	3	0	C	P
2014	1115	1.8799e+08	13300.3	1	2	0	C	P
2014	1115	1.8799e+08	13392.4	1	3	0	C	P
2014	1115	1.8799e+08	13407.9	1	1	0	C	P
2014	1115	1.8799e+08	13448.5	1	0	0	C	P
2014	1115	1.8799e+08	13579.3	1	0	0	C	P
2014	1115	1.8799e+08	13740.2	1	2	0	C	P
2014	1115	1.8799e+08	13783	1	2	0	C	P
2014	1115	1.8799e+08	13799.2	1	2	0	C	P
2014	1115	1.8799e+08	13858.7	1	2	0	C	P
2014	1115	1.8799e+08	13880.9	1	1	0	C	P
2014	1115	1.8799e+08	13955.1	1	2	0	C	P
2014	1115	1.8799e+08	14029.4	1	0	0	C	P
2014	1115	1.8799e+08	14033.4	1	1	0	C	P
2014	1115	1.8799e+08	14112.9	1	2	0	C	P
2014	1115	1.8799e+08	14186.8	1	0	0	C	P
2014	1115	1.8799e+08	14239.1	1	2	0	C	P
2014	1115	1.8799e+08	14269.4	1	1	0	C	P
2014	1115	1.8799e+08	14306.3	1	2	0	C	P
2014	1115	1.8799e+08	14331.8	1	3	0	C	P
2014	1115	1.8799e+08	14432	1	2	0	C	P
2014	1115	1.8799e+08	14469.4	1	3	0	C	P
2014	1115	1.8799e+08	14542.6	1	2	0	C	P
2014	1115	1.8799e+08	14721.7	1	4	0	C	P
2014	1115	1.8799e+08	14752.1	1	2	0	C	P
2014	1115	1.8799e+08	14819.5	1	1	0	C	P
2014	1115	1.8799e+08	14854.1	1	3	0	C	P
2014	1115	1.8799e+08	14871.2	1	3	0	C	P
2014	1115	1.8799e+08	15084.3	1	1	0	C	P
2014	1115	1.8799e+08	15224.8	1	1	0	C	P
2014	1115	1.8799e+08	15316	1	3	0	C	P
2014	1115	1.8799e+08	15316.4	1	1	0	C	P
2014	1115	1.8799e+08	15402.7	1	1	0	C	P
2014	1115	1.8799e+08	15531.9	1	0	0	C	P
2014	1115	1.8799e+08	15607.9	1	1	0	C	P
2014	1115	1.8799e+08	15634.9	1	2	0	C	P
2014	1115	1.8799e+08	15776.4	1	1	0	C	P
2014	1115	1.8799e+08	15780.8	1	2	0	C	P
2014	1115	1.8799e+08	15797	1	1	0	C	P
2014	1115	1.8799e+08	15801.1	1	3	0	C	P
2014	1115	1.8799e+08	15814.5	1	0	0	C	P
2014	1115	1.8799e+08	15815	1	1	0	C	P
2014	1115	1.8799e+08	15878.5	1	0	0	C	P
2014	1115	1.8799e+08	15955.3	1	2	0	C	P
2014	1115	1.8799e+08	16068	2	3	0	C	P
2014	1115	1.8799e+08	16086.2	1	3	0	C	P
2014	1115	1.8799e+08	16169.7	1	0	0	C	P
2014	1115	1.8799e+08	16266.9	2	1	0	C	P
2014	1115	1.8799e+08	16452.7	1	4	0	C	P
2014	1115	1.8799e+08	16524.1	1	1	0	C	P
2014	1115	1.8799e+08	16566.8	1	3	0	C	P
2014	1115	1.8799e+08	16646.3	1	1	0	C	P
2014	1115	1.8799e+08	16652.4	1	1	0	C	P
2014	1115	1.8799e+08	16655.9	1	3	0	C	P
2014	1115	1.8799e+08	16663.5	1	1	0	C	P
2014	1115	1.8799e+08	16733.8	1	1	0	C	P
2014	1115	1.8799e+08	16782.7	1	2	0	C	P
2014	1115	1.8799e+08	16841.8	1	2	0	C	P
2014	1115	1.8799e+08	16915.2	1	3	0	C	P
2014	1115	1.8799e+08	16939.5	1	2	0	C	P
2014	1115	1.8799e+08	16945.6	1	0	0	C	P
2014	1115	1.8799e+08	17068.6	1	5	0	C	P
2014	1115	1.8799e+08	17371.8	1	4	0	C	P
2014	1115	1.8799e+08	17393.6	1	2	0	C	P
2014	1115	1.8799e+08	17401.8	1	1	0	C	P
2014	1115	1.8799e+08	17416.3	1	1	0	C	P
2014	1115	1.8799e+08	17429	1	1	0	C	P
2014	1115	1.8799e+08	17583.9	1	2	0	C	P
2014	1115	1.8799e+08	17621.7	1	3	0	C	P
2014	1115	1.8799e+08	17623.8	1	0	0	C	P
2014	1115	1.8799e+08	17778.5	1	3	0	C	P
2014	1115	1.8799e+08	17841.7	1	1	0	C	P
2014	1115	1.8799e+08	17866.1	1	1	0	C	P
2014	1115	1.8799e+08	17935.3	1	0	0	C	P
2014	1115	1.8799e+08	17957.1	1	0	0	C	P
2014	1115	1.8799e+08	18173.6	1	0	0	C	P
2014	1115	1.8799e+08	18489.4	1	1	0	C	P
2014	1115	1.8799e+08	18578.5	1	2	0	C	P
2014	1115	1.8799e+08	18604.2	1	0	0	C	P
2014	1115	1.8799e+08	18646.9	1	1	0	C	P
2014	1115	1.8799e+08	18684.7	1	1	0	C	P
2014	1115	1.8799e+08	18825.3	1	2	0	C	P
2014	1115	1.8799e+08	19041.2	1	1	0	C	P
2014	1115	1.8799e+08	19127.6	1	2	0	C	P
2014	1115	1.8799e+08	19277	1	2	0	C	P
2014	1115	1.8799e+08	19386.5	1	0	0	C	P
2014	1115	1.8799e+08	19514.9	1	2	0	C	P
2014	1115	1.8799e+08	19548.2	1	3	0	C	P
2014	1115	1.8799e+08	19554.5	1	2	0	C	P
2014	1115	1.8799e+08	19580.8	1	1	0	C	P
2014	1115	1.8799e+08	19624.9	1	0	0	C	P
2014	1115	1.8799e+08	19772.5	1	4	0	C	P
2014	1115	1.8799e+08	19877.5	1	2	0	C	P
2014	1115	1.8799e+08	19898.3	1	0	0	C	P
2014	1115	1.8799e+08	19941.3	1	0	0	C	P
2014	1115	1.8799e+08	20002.4	1	2	0	C	P
2014	1115	1.8799e+08	20005.5	1	0	0	C	P
2014	1115	1.8799e+08	20043.9	1	1	0	C	P
2014	1115	1.8799e+08	20059.4	1	3	0	C	P
2014	1115	1.8799e+08	20080.5	1	2	0	C	P
2014	1115	1.8799e+08	20365.8	1	3	0	C	P
2014	1115	1.8799e+08	20567.4	1	6	0	C	P
2014	1115	1.8799e+08	20569	1	1	0	C	P
2014	1115	1.8799e+08	20594	1	1	0	C	P
2014	1115	1.8799e+08	20604.8	1	1	0	C	P
2014	1115	1.8799e+08	20810.3	1	2	0	C	P
2014	1115	1.8799e+08	20864.3	1	3	0	C	P
2014	1115	1.8799e+08	20904	1	1	0	C	P
2014	1115	1.8799e+08	21061.3	1	0	0	C	P
2014	1115	1.8799e+08	21108.2	1	1	0	C	P
2014	1115	1.8799e+08	21156.4	1	6	0	C	P
2014	1115	1.8799e+08	21162.8	1	0	0	C	P
2014	1115	1.8799e+08	21191.3	1	1	0	C	P
2014	1115	1.8799e+08	21198.8	1	3	0	C	P
2014	1115	1.8799e+08	21377	1	1	0	C	P
2014	1115	1.8799e+08	21405.6	1	1	0	C	P
2014	1115	1.8799e+08	21484.5	1	3	0	C	P
2014	1115	1.8799e+08	21562.3	1	1	0	C	P
2014	1115	1.8799e+08	21603.7	2	3	0	C	P
2014	1115	1.8799e+08	21732.1	1	0	0	C	P
2014	1115	1.8799e+08	21831	1	0	0	C	P
2014	1115	1.8799e+08	21979.8	1	1	0	C	P
2014	1115	1.8799e+08	21988.2	1	2	0	C	P
2014	1115	1.8799e+08	22069	1	1	0	C	P
2014	1115	1.8799e+08	22199.3	1	1	0	C	P
2014	1115	1.8799e+08	22210.5	1	6	0	C	P
2014	1115	1.8799e+08	22277.6	1	2	0	C	P
2014	1115	1.8799e+08	22421.1	1	4	0	C	P
2014	1115	1.8799e+08	22448.2	1	3	0	C	P
2014	1115	1.8799e+08	22737.8	1	1	0	C	P
2014	1115	1.8799e+08	22824.4	1	1	0	C	P
2014	1115	1.8799e+08	22886	1	3	0	C	P
2014	1115	1.8799e+08	22939.1	1	3	0	C	P
2014	1115	1.8799e+08	23036.8	1	0	0	C	P
2014	1115	1.8799e+08	23138.6	1	3	0	C	P
2014	1115	1.8799e+08	23207.8	1	2	0	C	P
2014	1115	1.8799e+08	23491.2	1	5	0	C	P
2014	1115	1.8799e+08	23757.5	1	1	0	C	P
2014	1115	1.8799e+08	23812.7	1	2	0	C	P
2014	1115	1.8799e+08	23864.6	1	1	0	C	P
2014	1115	1.8799e+08	23869.6	1	2	0	C	P
2014	1115	1.8799e+08	24047.2	1	2	0	C	P
2014	1115	1.8799e+08	24427.7	1	1	0	C	P
2014	1115	1.8799e+08	24625.2	1	4	0	C	P
2014	1115	1.8799e+08	24663.8	1	4	0	C	P
2014	1115	1.8799e+08	24680.2	2	0	0	C	P
2014	1115	1.8799e+08	24681.3	1	1	0	C	P
2014	1115	1.8799e+08	24835	1	3	0	C	P
2014	1115	1.8799e+08	24874.7	2	5	0	C	P
2014	1115	1.8799e+08	25082	1	1	0	C	P
2014	1115	1.8799e+08	25152.3	1	2	0	C	P
2014	1115	1.8799e+08	25425.5	2	2	0	C	P
2014	1115	1.8799e+08	25529.9	1	4	0	C	P
2014	1115	1.8799e+08	25535.2	1	1	0	C	P
2014	1115	1.8799e+08	25947.4	1	2	0	C	P
2014	1115	1.8799e+08	26051	1	5	0	C	P
2014	1115	1.8799e+08	26236	1	0	0	C	P
2014	1115	1.8799e+08	26541.2	1	1	0	C	P
2014	1115	1.8799e+08	26598.6	1	4	0	C	P
2014	1115	1.8799e+08	26687	1	3	0	C	P
2014	1115	1.8799e+08	26763.4	1	2	0	C	P
2014	1115	1.8799e+08	26766.2	1	3	0	C	P
2014	1115	1.8799e+08	26784	1	2	0	C	P
2014	1115	1.8799e+08	26927	1	2	0	C	P
2014	1115	1.8799e+08	26943.5	1	1	0	C	P
2014	1115	1.8799e+08	27284	1	1	0	C	P
2014	1115	1.8799e+08	27341.2	1	4	0	C	P
2014	1115	1.8799e+08	27422.7	1	1	0	C	P
2014	1115	1.8799e+08	27553.3	1	2	0	C	P
2014	1115	1.8799e+08	27928.4	1	2	0	C	P
2014	1115	1.8799e+08	28211.1	1	6	0	C	P
2014	1115	1.8799e+08	28233.9	1	2	0	C	P
2014	1115	1.8799e+08	28242	1	0	0	C	P
2014	1115	1.8799e+08	28482.3	1	4	0	C	P
2014	1115	1.8799e+08	28498	1	6	0	C	P
2014	1115	1.8799e+08	28869.2	1	1	0	C	P
2014	1115	1.8799e+08	28871.3	1	3	0	C	P
2014	1115	1.8799e+08	29099.4	1	2	0	C	P
2014	1115	1.8799e+08	29121.8	1	2	0	C	P
2014	1115	1.8799e+08	29185.9	1	3	0	C	P
2014	1115	1.8799e+08	29487.5	1	2	0	C	P
2014	1115	1.8799e+08	29537.2	1	2	0	C	P
2014	1115	1.8799e+08	29701.8	1	1	0	C	P
2014	1115	1.8799e+08	29865	1	3	0	C	P
2014	1115	1.8799e+08	30321.3	1	2	0	C	P
2014	1115	1.8799e+08	30427.2	1	3	0	C	P
2014	1115	1.8799e+08	30576.5	1	2	0	C	P
2014	1115	1.8799e+08	30661.4	1	4	0	C	P
2014	1115	1.8799e+08	31093.1	1	5	0	C	P
2014	1115	1.8799e+08	31543.3	1	3	0	C	P
2014	1115	1.8799e+08	31795.1	1	3	0	C	P
2014	1115	1.8799e+08	31854.2	1	2	0	C	P
2014	1115	1.8799e+08	31958.6	1	7	0	C	P
2014	1115	1.8799e+08	32010	1	4	0	C	P
2014	1115	1.8799e+08	32136.1	1	3	0	C	P
2014	1115	1.8799e+08	32235.6	1	1	0	C	P
2014	1115	1.8799e+08	32237.3	1	2	0	C	P
2014	1115	1.8799e+08	32749.8	1	3	0	C	P
2014	1115	1.8799e+08	32793.6	1	1	0	C	P
2014	1115	1.8799e+08	32848	1	5	0	C	P
2014	1115	1.8799e+08	32960.9	1	3	0	C	P
2014	1115	1.8799e+08	33027.8	1	1	0	C	P
2014	1115	1.8799e+08	33290.5	1	2	0	C	P
2014	1115	1.8799e+08	33832.4	1	5	0	C	P
2014	1115	1.8799e+08	33895.6	1	2	0	C	P
2014	1115	1.8799e+08	34561.4	1	1	0	C	P
2014	1115	1.8799e+08	34631.8	1	1	0	C	P
2014	1115	1.8799e+08	34665.1	1	2	0	C	P
2014	1115	1.8799e+08	34804.6	1	6	0	C	P
2014	1115	1.8799e+08	34828	1	4	0	C	P
2014	1115	1.8799e+08	34859.2	1	1	0	C	P
2014	1115	1.8799e+08	34891.3	1	3	0	C	P
2014	1115	1.8799e+08	35051.4	1	2	0	C	P
2014	1115	1.8799e+08	35704.1	1	1	0	C	P
2014	1115	1.8799e+08	35978.6	1	1	0	C	P
2014	1115	1.8799e+08	35985	1	2	0	C	P
2014	1115	1.8799e+08	36048.5	1	5	0	C	P
2014	1115	1.8799e+08	36396.7	1	3	0	C	P
2014	1115	1.8799e+08	36693.1	1	4	0	C	P
2014	1115	1.8799e+08	36924.6	1	1	0	C	P
2014	1115	1.8799e+08	36951.6	1	3	0	C	P
2014	1115	1.8799e+08	37056.9	1	2	0	C	P
2014	1115	1.8799e+08	37120.1	1	5	0	C	P
2014	1115	1.8799e+08	37176.3	1	0	0	C	P
2014	1115	1.8799e+08	37232.8	1	2	0	C	P
2014	1115	1.8799e+08	37441.6	1	3	0	C	P
2014	1115	1.8799e+08	38086.4	1	2	0	C	P
2014	1115	1.8799e+08	38131.3	1	7	0	C	P
2014	1115	1.8799e+08	38439.3	1	0	0	C	P
2014	1115	1.8799e+08	38626.5	1	5	0	C	P
2014	1115	1.8799e+08	38712.9	1	2	0	C	P
2014	1115	1.8799e+08	39252.4	1	0	0	C	P
2014	1115	1.8799e+08	40475.2	1	2	0	C	P
2014	1115	1.8799e+08	41039.3	1	2	0	C	P
2014	1115	1.8799e+08	41201.5	1	2	0	C	P
2014	1115	1.8799e+08	41566.8	1	2	0	C	P
2014	1115	1.8799e+08	41603.4	1	2	0	C	P
2014	1115	1.8799e+08	41875.4	2	1	0	C	P
2014	1115	1.8799e+08	42527.1	1	4	0	C	P
2014	1115	1.8799e+08	42703.7	2	4	0	C	P
2014	1115	1.8799e+08	42879.5	1	1	0	C	P
2014	1115	1.8799e+08	43049.1	1	3	0	C	P
2014	1115	1.8799e+08	43096.2	2	1	0	C	P
2014	1115	1.8799e+08	43835.1	1	2	0	C	P
2014	1115	1.8799e+08	45299.1	2	2	0	C	P
2014	1115	1.8799e+08	45740.1	1	5	0	C	P
2014	1115	1.8799e+08	47911.8	2	5	0	C	P
2014	1115	1.8799e+08	48041.7	1	3	0	C	P
2014	1115	1.8799e+08	48382.5	1	3	0	C	P
2014	1115	1.8799e+08	48658.9	1	6	0	C	P
2014	1115	1.8799e+08	49067.6	1	6	0	C	P
2014	1115	1.8799e+08	49113.5	1	6	0	C	P
2014	1115	1.8799e+08	49197.5	1	8	0	C	P
2014	1115	1.8799e+08	50023.1	1	2	0	C	P
2014	1115	1.8799e+08	50093.5	1	7	0	C	P
2014	1115	1.8799e+08	50331.7	1	3	0	C	P
2014	1115	1.8799e+08	50370.8	1	5	0	C	P
2014	1115	1.8799e+08	50405.1	1	7	0	C	P
2014	1115	1.8799e+08	51001	1	5	0	C	P
2014	1115	1.8799e+08	51093.4	1	1	0	C	P
2014	1115	1.8799e+08	51130.3	1	4	0	C	P
2014	1115	1.8799e+08	51464.6	1	2	0	C	P
2014	1115	1.8799e+08	51642.4	1	6	0	C	P
2014	1115	1.8799e+08	52144.3	1	5	0	C	P
2014	1115	1.8799e+08	52742.5	1	3	0	C	P
2014	1115	1.8799e+08	55247.9	1	8	0	C	P
2014	1115	1.8799e+08	55553.9	1	5	0	C	P
2014	1115	1.8799e+08	55634.8	1	5	0	C	P
2014	1115	1.8799e+08	55986.4	1	9	0	C	P
2014	1115	1.8799e+08	55992.1	1	1	0	C	P
2014	1115	1.8799e+08	56800.1	1	4	0	C	P
2014	1115	1.8799e+08	57264	1	3	0	C	P
2014	1115	1.8799e+08	58481.8	1	4	0	C	P
2014	1115	1.8799e+08	59101.9	1	9	0	C	P
2014	1115	1.8799e+08	59689.5	1	0	0	C	P
2014	1115	1.8799e+08	60570.5	1	2	0	C	P
2014	1115	1.8799e+08	61420.5	1	4	0	C	P
2014	1115	1.8799e+08	61422.5	1	10	0	C	P
2014	1115	1.8799e+08	62552.8	1	4	0	C	P
2014	1115	1.8799e+08	64312.8	1	2	0	C	P
2014	1115	1.8799e+08	64554.6	1	1	0	C	P
2014	1115	1.8799e+08	65176.3	1	3	0	C	P
2014	1115	1.8799e+08	66888.4	1	5	0	C	P
2014	1115	1.8799e+08	67672.8	1	7	0	C	P
2014	1115	1.8799e+08	69144.6	1	2	0	C	P
2014	1115	1.8799e+08	70288.9	1	6	0	C	P
2014	1115	1.8799e+08	71600.9	1	1	0	C	P
2014	1115	1.8799e+08	72266.9	2	6	0	C	P
2014	1115	1.8799e+08	75718.7	1	9	0	C	P
2014	1115	1.8799e+08	93032.8	1	14	0	C	P
2014	1115	1.8799e+08	93474.8	1	11	0	C	P
2014	1115	1.8799e+08	97452.3	1	10	0	C	P
2014	1115	1.8799e+08	99665.7	1	9	0	C	P
2014	1115	1.8799e+08	103181	1	3	0	C	P
2014	1115	1.8799e+08	111046	2	1	0	C	P
2014	1115	1.8799e+08	141836	1	10	0	C	P
2014	1115	1.8799e+08	155405	1	15	0	C	P
2014	1115	1.8799e+08	1.11182e+07	4	7	0	I	P
2014	1392	1.10776e+08	89536.7	2	0	0	C	N
2014	1392	1.10776e+08	120499	3	4	0	C	N
2014	1392	1.10776e+08	8.31149e+06	4	5	0	I	N
2014	1392	1.10776e+08	3.15362e+07	4	16	14	I	N
2014	1428	6.47173e+07	55888.1	3	2	0	C	N
2014	1428	6.47173e+07	90255.9	3	2	0	C	N
2014	1428	6.47173e+07	107744	3	0	0	C	N
2014	1428	6.47173e+07	7.36844e+06	4	30	0	C	N
2014	1428	6.47173e+07	3.07338e+07	4	25	0	C	N
2015	100	4.64543e+07	91161	3	0	0	C	N
2015	100	4.64543e+07	146143	3	1	0	C	N
2015	100	4.64543e+07	277977	3	0	0	I	N
2015	100	4.64543e+07	285013	3	0	0	I	N
2015	100	4.64543e+07	299275	3	0	0	C	N
2015	100	4.64543e+07	323812	3	1	0	C	N
2015	100	4.64543e+07	355687	3	0	0	C	N
2015	100	4.64543e+07	385720	3	0	0	C	N
2015	100	4.64543e+07	936020	3	1	0	C	N
2015	100	4.64543e+07	1.03706e+06	3	0	0	C	N
2015	100	4.64543e+07	8.27038e+06	4	1	35	C	N
2015	100	4.64543e+07	1.03191e+07	4	2	0	C	N
2015	131	2.59007e+08	188287	3	5	0	C	N
2015	131	2.59007e+08	199867	3	6	0	C	N
2015	131	2.59007e+08	211862	3	1	0	C	N
2015	131	2.59007e+08	424145	3	7	0	C	N
2015	131	2.59007e+08	1.101e+06	3	1	0	C	N
2015	131	2.59007e+08	1.2224e+06	4	11	0	C	N
2015	131	2.59007e+08	2.72463e+06	4	14	0	C	N
2015	131	2.59007e+08	1.16469e+07	4	40	0	I	N
2015	131	2.59007e+08	1.11824e+08	4	94	1	I	N
2015	231	1.31078e+08	4460.65	1	0	0	C	N
2015	231	1.31078e+08	84857.3	3	1	0	C	N
2015	231	1.31078e+08	105924	3	1	0	C	N
2015	231	1.31078e+08	364949	3	5	0	C	N
2015	231	1.31078e+08	593708	3	0	0	C	N
2015	231	1.31078e+08	5.83785e+06	4	3	0	I	N
2015	231	1.31078e+08	7.87786e+06	4	0	0	C	N
2015	231	1.31078e+08	8.82376e+06	4	2	0	C	N
2015	231	1.31078e+08	1.80085e+07	4	2	0	C	N
2015	375	3.40282e+08	41058.7	2	1	0	C	P
2015	375	3.40282e+08	109170	2	1	0	C	P
2015	375	3.40282e+08	144015	3	0	0	C	P
2015	375	3.40282e+08	144945	2	0	0	C	P
2015	375	3.40282e+08	189841	3	0	0	C	P
2015	375	3.40282e+08	202256	3	1	0	C	P
2015	375	3.40282e+08	263836	3	2	0	C	P
2015	375	3.40282e+08	284150	3	0	0	C	P
2015	375	3.40282e+08	349008	3	0	0	C	P
2015	375	3.40282e+08	398179	3	0	0	C	P
2015	375	3.40282e+08	641586	3	0	0	C	P
2015	375	3.40282e+08	670705	3	1	0	C	P
2015	375	3.40282e+08	702347	3	0	0	C	P
2015	375	3.40282e+08	847707	3	0	0	C	P
2015	375	3.40282e+08	853647	3	0	0	C	P
2015	375	3.40282e+08	1.45004e+06	4	0	0	I	P
2015	375	3.40282e+08	2.29618e+06	4	0	0	C	P
2015	375	3.40282e+08	7.57591e+06	4	0	0	C	P
2015	375	3.40282e+08	1.04098e+07	4	0	0	I	P
2015	375	3.40282e+08	1.44145e+07	4	2	0	C	P
2015	375	3.40282e+08	5.69604e+07	4	2	0	I	P
2015	375	3.40282e+08	5.89341e+07	4	7	0	C	P
2015	375	3.40282e+08	7.82934e+07	4	3	31	C	P
2015	552	2.31307e+08	34100.8	2	0	0	C	N
2015	552	2.31307e+08	142720	3	0	0	C	N
2015	552	2.31307e+08	156815	2	0	0	C	N
2015	552	2.31307e+08	158315	2	5	0	C	N
2015	552	2.31307e+08	199186	2	0	0	C	N
2015	552	2.31307e+08	204442	2	17	0	C	N
2015	552	2.31307e+08	210982	2	0	0	C	N
2015	552	2.31307e+08	273801	3	0	0	C	N
2015	552	2.31307e+08	332083	3	0	0	I	N
2015	552	2.31307e+08	350565	3	1	0	C	N
2015	552	2.31307e+08	573179	3	0	0	C	N
2015	552	2.31307e+08	596941	3	0	0	C	N
2015	552	2.31307e+08	749627	3	0	0	I	N
2015	552	2.31307e+08	890321	3	0	0	I	N
2015	552	2.31307e+08	1920050	4	0	0	C	N
2015	552	2.31307e+08	1.92772e+06	4	0	0	C	N
2015	552	2.31307e+08	2.14355e+06	3	0	0	C	N
2015	552	2.31307e+08	4.33919e+06	4	0	0	C	N
2015	552	2.31307e+08	1.32764e+07	4	0	4	I	N
2015	552	2.31307e+08	1.33222e+07	4	0	67	I	N
2015	619	9.88176e+07	3.9757e+07	4	2	6	I	N
2015	683	6.74809e+07	110400	3	0	0	C	N
2015	683	6.74809e+07	458008	3	0	0	C	N
2015	683	6.74809e+07	5.15595e+06	4	0	1	I	N
2015	683	6.74809e+07	1.95977e+07	4	4	0	C	N
2015	711	1.06043e+08	91129.8	3	1	0	C	N
2015	711	1.06043e+08	374469	3	2	0	C	N
2015	711	1.06043e+08	8.76919e+07	4	14	23	C	N
2015	738	3.76957e+07	21476584	4	12	6	I	P
2015	809	2.16579e+08	105889	3	0	0	C	P
2015	809	2.16579e+08	108113	3	4	0	C	P
2015	809	2.16579e+08	294748	3	2	0	C	P
2015	809	2.16579e+08	1.01146e+06	4	0	0	C	P
2015	809	2.16579e+08	1.40998e+06	4	1	0	C	P
2015	809	2.16579e+08	9.95881e+06	4	6	61	C	P
2015	809	2.16579e+08	2.64228e+07	4	1	151	I	P
2015	809	2.16579e+08	5.0365e+07	4	11	163	I	P
2015	855	1.376e+08	1.8662e+07	4	14	144	I	N
2015	855	1.376e+08	3.60998e+07	4	54	17	C	N
2015	926	1.33293e+08	209180	3	0	0	C	N
2015	926	1.33293e+08	217760	3	3	0	C	N
2015	926	1.33293e+08	283315	3	1	0	C	N
2015	926	1.33293e+08	303322	3	1	0	C	N
2015	926	1.33293e+08	380003	3	0	0	C	N
2015	926	1.33293e+08	401774	3	4	0	C	N
2015	926	1.33293e+08	494592	3	2	0	C	N
2015	926	1.33293e+08	675758	3	0	0	C	N
2015	926	1.33293e+08	1.20703e+06	3	1	0	C	N
2015	926	1.33293e+08	1.91485e+06	4	1	0	C	N
2015	926	1.33293e+08	1.98953e+06	4	4	0	C	N
2015	926	1.33293e+08	3.18199e+06	4	10	0	C	N
2015	926	1.33293e+08	3.95933e+06	4	0	0	C	N
2015	926	1.33293e+08	4.31049e+06	4	2	0	C	N
2015	926	1.33293e+08	5.37921e+06	4	2	0	C	N
2015	926	1.33293e+08	5.46761e+06	4	17	0	C	N
2015	926	1.33293e+08	5.79555e+06	4	12	0	C	N
2015	926	1.33293e+08	7.02543e+06	4	4	0	C	N
2015	926	1.33293e+08	3.03896e+07	4	5	1	C	N
2015	1043	1.85655e+08	6.42566e+06	4	0	0	C	P
2015	1043	1.85655e+08	1.22723e+08	4	0	109	I	P
2015	1079	2.13769e+08	71612.7	3	1	0	C	N
2015	1079	2.13769e+08	71697.2	3	2	0	C	N
2015	1079	2.13769e+08	390949	2	4	0	C	N
2015	1079	2.13769e+08	8.51351e+07	4	43	0	C	N
2015	1204	1.01477e+08	5408.74	2	0	0	C	N
2015	1204	1.01477e+08	8099.92	1	1	0	C	N
2015	1204	1.01477e+08	9057.56	1	2	0	C	N
2015	1204	1.01477e+08	12570.4	2	0	0	C	N
2015	1204	1.01477e+08	30784.9	2	0	0	C	N
2015	1204	1.01477e+08	58583.2	2	0	0	C	N
2015	1204	1.01477e+08	71977.4	2	0	0	C	N
2015	1204	1.01477e+08	80654.9	2	0	0	C	N
2015	1204	1.01477e+08	107495	2	0	0	C	N
2015	1204	1.01477e+08	155436	2	0	0	C	N
2015	1204	1.01477e+08	192082	2	0	0	C	N
2015	1204	1.01477e+08	424737	3	0	0	C	N
2015	1204	1.01477e+08	559471	3	0	0	C	N
2015	1204	1.01477e+08	622712	3	0	0	C	N
2015	1204	1.01477e+08	792106	3	0	0	C	N
2015	1204	1.01477e+08	1.12904e+06	3	1	0	C	N
2015	1204	1.01477e+08	1.2069e+06	4	0	0	C	N
2015	1204	1.01477e+08	2.71915e+06	4	0	0	C	N
2015	1204	1.01477e+08	3.95107e+06	4	1	0	C	N
2015	1221	1.93875e+08	7984.86	1	3	0	C	N
2015	1221	1.93875e+08	48486.8	2	0	0	C	N
2015	1221	1.93875e+08	51596.9	2	0	0	C	N
2015	1221	1.93875e+08	64462.7	2	0	0	I	N
2015	1221	1.93875e+08	87095.9	2	0	0	C	N
2015	1221	1.93875e+08	103458	2	1	0	C	N
2015	1221	1.93875e+08	128666	2	0	0	C	N
2015	1221	1.93875e+08	425037	3	0	0	C	N
2015	1221	1.93875e+08	1.50053e+07	4	0	2	I	N
2015	1221	1.93875e+08	2.20215e+07	4	0	3	I	N
2015	1221	1.93875e+08	7.64553e+07	4	2	26	C	N
2015	1288	1.50327e+08	1.35792e+08	4	4	20	I	N
2016	8	1.39765e+08	36188	3	0	0	C	N
2016	8	1.39765e+08	66957.5	3	0	0	C	N
2016	8	1.39765e+08	67308.4	3	0	0	C	N
2016	8	1.39765e+08	96619.5	3	0	0	C	N
2016	8	1.39765e+08	125357	3	3	0	C	N
2016	8	1.39765e+08	155893	3	0	0	C	N
2016	8	1.39765e+08	184871	3	4	0	C	N
2016	8	1.39765e+08	212948	3	0	0	C	N
2016	8	1.39765e+08	237022	3	0	0	C	N
2016	8	1.39765e+08	284842	3	0	0	C	N
2016	8	1.39765e+08	407245	3	3	0	C	N
2016	8	1.39765e+08	527336	3	2	0	C	N
2016	8	1.39765e+08	873350	3	0	0	C	N
2016	8	1.39765e+08	2.96032e+06	4	4	0	I	N
2016	8	1.39765e+08	4.09102e+06	4	2	0	C	N
2016	8	1.39765e+08	4.65638e+06	4	0	0	C	N
2016	808	4.87809e+08	6300.23	1	1	0	C	P
2016	808	4.87809e+08	7300.9	1	0	0	C	P
2016	808	4.87809e+08	9576.3	1	1	0	C	P
2016	808	4.87809e+08	11072.8	1	0	0	C	P
2016	808	4.87809e+08	11975.3	1	1	0	C	P
2016	808	4.87809e+08	14543	1	1	0	C	P
2016	808	4.87809e+08	16257.9	1	1	0	C	P
2016	808	4.87809e+08	16401.8	1	2	0	C	P
2016	808	4.87809e+08	16568.3	1	0	0	C	P
2016	808	4.87809e+08	17247.7	1	1	0	C	P
2016	808	4.87809e+08	17825.8	1	1	0	C	P
2016	808	4.87809e+08	18829.6	1	1	0	C	P
2016	808	4.87809e+08	19259.2	1	1	0	C	P
2016	808	4.87809e+08	19727.8	1	0	0	C	P
2016	808	4.87809e+08	20476.7	1	0	0	C	P
2016	808	4.87809e+08	21427.7	1	0	0	C	P
2016	808	4.87809e+08	22185.1	1	1	0	C	P
2016	808	4.87809e+08	23531.9	1	0	0	C	P
2016	808	4.87809e+08	23869.5	1	1	0	C	P
2016	808	4.87809e+08	23959.5	1	1	0	C	P
2016	808	4.87809e+08	23972.9	1	0	0	C	P
2016	808	4.87809e+08	26075.2	1	0	0	C	P
2016	808	4.87809e+08	27126	1	0	0	C	P
2016	808	4.87809e+08	27144.5	1	0	0	C	P
2016	808	4.87809e+08	28590.2	1	0	0	C	P
2016	808	4.87809e+08	29769.8	1	1	0	C	P
2016	808	4.87809e+08	29891	1	0	0	C	P
2016	808	4.87809e+08	30138.5	2	0	0	C	P
2016	808	4.87809e+08	30568.5	2	0	0	C	P
2016	808	4.87809e+08	30725.2	1	1	0	C	P
2016	808	4.87809e+08	33984.6	1	0	0	C	P
2016	808	4.87809e+08	34055.8	1	0	0	C	P
2016	808	4.87809e+08	35855.7	2	0	0	C	P
2016	808	4.87809e+08	36002.1	2	0	0	C	P
2016	808	4.87809e+08	36792.8	1	0	0	C	P
2016	808	4.87809e+08	37751	2	0	0	C	P
2016	808	4.87809e+08	38954.3	2	0	0	C	P
2016	808	4.87809e+08	39247	1	1	0	C	P
2016	808	4.87809e+08	40101.6	2	0	0	C	P
2016	808	4.87809e+08	40856.9	2	0	0	C	P
2016	808	4.87809e+08	41461.5	2	0	0	C	P
2016	808	4.87809e+08	41490.2	2	0	0	C	P
2016	808	4.87809e+08	41978.8	2	0	0	C	P
2016	808	4.87809e+08	42474.1	2	0	0	C	P
2016	808	4.87809e+08	42715.8	2	1	0	C	P
2016	808	4.87809e+08	43264.3	2	0	0	C	P
2016	808	4.87809e+08	44265.6	1	2	0	C	P
2016	808	4.87809e+08	44795.4	2	0	0	C	P
2016	808	4.87809e+08	46020.5	2	0	0	C	P
2016	808	4.87809e+08	48344.2	1	0	0	C	P
2016	808	4.87809e+08	48748.4	2	0	0	C	P
2016	808	4.87809e+08	48800.6	2	0	0	C	P
2016	808	4.87809e+08	50174.4	2	2	0	C	P
2016	808	4.87809e+08	50347	2	0	0	C	P
2016	808	4.87809e+08	50592.2	2	1	0	C	P
2016	808	4.87809e+08	51207.4	2	0	0	C	P
2016	808	4.87809e+08	51269	2	0	0	C	P
2016	808	4.87809e+08	51864.6	2	6	0	C	P
2016	808	4.87809e+08	53781.6	2	0	0	C	P
2016	808	4.87809e+08	54578.5	2	0	0	C	P
2016	808	4.87809e+08	54779.2	1	0	0	C	P
2016	808	4.87809e+08	55011.9	2	0	0	C	P
2016	808	4.87809e+08	55893.2	2	0	0	C	P
2016	808	4.87809e+08	56146.4	2	0	0	C	P
2016	808	4.87809e+08	56568.9	2	0	0	C	P
2016	808	4.87809e+08	57186.1	2	0	0	C	P
2016	808	4.87809e+08	57540.7	2	0	0	C	P
2016	808	4.87809e+08	58159.2	1	0	0	C	P
2016	808	4.87809e+08	58764.7	2	0	0	C	P
2016	808	4.87809e+08	59045.6	2	1	0	C	P
2016	808	4.87809e+08	59076.1	2	0	0	C	P
2016	808	4.87809e+08	60669	2	0	0	C	P
2016	808	4.87809e+08	61007.9	2	0	0	C	P
2016	808	4.87809e+08	61881.8	2	0	0	C	P
2016	808	4.87809e+08	63047.5	2	0	0	C	P
2016	808	4.87809e+08	64540.2	2	0	0	C	P
2016	808	4.87809e+08	65082.1	1	9	0	C	P
2016	808	4.87809e+08	65711.6	2	0	0	C	P
2016	808	4.87809e+08	66291.7	2	0	0	C	P
2016	808	4.87809e+08	66594	2	1	0	C	P
2016	808	4.87809e+08	68280.6	2	1	0	C	P
2016	808	4.87809e+08	69773.3	2	0	0	C	P
2016	808	4.87809e+08	70474.6	2	1	0	C	P
2016	808	4.87809e+08	71112.6	2	0	0	C	P
2016	808	4.87809e+08	72286.2	2	1	0	C	P
2016	808	4.87809e+08	74089.4	2	0	0	C	P
2016	808	4.87809e+08	74671.4	2	0	0	C	P
2016	808	4.87809e+08	78592	2	2	0	C	P
2016	808	4.87809e+08	79660.2	2	0	0	C	P
2016	808	4.87809e+08	80136.6	3	0	0	C	P
2016	808	4.87809e+08	80505.8	2	0	0	C	P
2016	808	4.87809e+08	80856.8	2	0	0	C	P
2016	808	4.87809e+08	81963.5	2	0	0	C	P
2016	808	4.87809e+08	82608.7	2	0	0	C	P
2016	808	4.87809e+08	83919.1	2	1	0	C	P
2016	808	4.87809e+08	84089	2	0	0	C	P
2016	808	4.87809e+08	85041	2	1	0	C	P
2016	808	4.87809e+08	86073.5	2	0	0	C	P
2016	808	4.87809e+08	86570	2	0	0	C	P
2016	808	4.87809e+08	86730.8	2	0	0	C	P
2016	808	4.87809e+08	89167.8	2	0	0	C	P
2016	808	4.87809e+08	89614.9	2	0	0	C	P
2016	808	4.87809e+08	89740.6	2	0	0	C	P
2016	808	4.87809e+08	90667.8	2	0	0	C	P
2016	808	4.87809e+08	90869.2	2	0	0	C	P
2016	808	4.87809e+08	93283.3	2	0	0	C	P
2016	808	4.87809e+08	93544.2	2	0	0	C	P
2016	808	4.87809e+08	93628.3	2	0	0	C	P
2016	808	4.87809e+08	94115.6	2	0	0	C	P
2016	808	4.87809e+08	94354.1	2	1	0	C	P
2016	808	4.87809e+08	95103.9	2	1	0	C	P
2016	808	4.87809e+08	95986.3	2	1	0	C	P
2016	808	4.87809e+08	96016.1	2	0	0	C	P
2016	808	4.87809e+08	96336.1	2	1	0	C	P
2016	808	4.87809e+08	97921.2	2	0	0	C	P
2016	808	4.87809e+08	98908.9	2	0	0	C	P
2016	808	4.87809e+08	99909.3	3	0	0	C	P
2016	808	4.87809e+08	101624	2	1	0	C	P
2016	808	4.87809e+08	101672	2	0	0	C	P
2016	808	4.87809e+08	102181	2	0	0	C	P
2016	808	4.87809e+08	104391	2	0	0	C	P
2016	808	4.87809e+08	105335	3	0	0	C	P
2016	808	4.87809e+08	105581	2	1	0	C	P
2016	808	4.87809e+08	107416	2	1	0	C	P
2016	808	4.87809e+08	108695	2	0	0	C	P
2016	808	4.87809e+08	109526	2	0	0	C	P
2016	808	4.87809e+08	110831	2	1	0	C	P
2016	808	4.87809e+08	111225	2	0	0	C	P
2016	808	4.87809e+08	111569	2	0	0	C	P
2016	808	4.87809e+08	112015	2	0	0	C	P
2016	808	4.87809e+08	113391	2	0	0	C	P
2016	808	4.87809e+08	114194	2	0	0	C	P
2016	808	4.87809e+08	116078	2	0	0	C	P
2016	808	4.87809e+08	116229	3	0	0	C	P
2016	808	4.87809e+08	117914	2	0	0	C	P
2016	808	4.87809e+08	118639	2	0	0	C	P
2016	808	4.87809e+08	120526	2	0	0	C	P
2016	808	4.87809e+08	120591	2	0	0	C	P
2016	808	4.87809e+08	121377	2	2	0	C	P
2016	808	4.87809e+08	121679	2	1	0	C	P
2016	808	4.87809e+08	123261	2	0	0	C	P
2016	808	4.87809e+08	123459	2	0	0	C	P
2016	808	4.87809e+08	126313	2	0	0	C	P
2016	808	4.87809e+08	127266	2	0	0	C	P
2016	808	4.87809e+08	129359	2	0	0	C	P
2016	808	4.87809e+08	131944	2	1	0	C	P
2016	808	4.87809e+08	132845	3	0	0	C	P
2016	808	4.87809e+08	134700	2	0	0	C	P
2016	808	4.87809e+08	136032	3	0	0	C	P
2016	808	4.87809e+08	137234	2	1	0	C	P
2016	808	4.87809e+08	137742	2	0	0	C	P
2016	808	4.87809e+08	137989	2	1	0	C	P
2016	808	4.87809e+08	138633	2	1	0	C	P
2016	808	4.87809e+08	140804	2	0	0	C	P
2016	808	4.87809e+08	143966	2	0	0	C	P
2016	808	4.87809e+08	144032	1	0	0	C	P
2016	808	4.87809e+08	144336	2	0	0	C	P
2016	808	4.87809e+08	144520	2	0	0	C	P
2016	808	4.87809e+08	145641	2	0	0	C	P
2016	808	4.87809e+08	145793	2	0	0	C	P
2016	808	4.87809e+08	146782	2	2	0	C	P
2016	808	4.87809e+08	147521	2	0	0	C	P
2016	808	4.87809e+08	149311	3	0	0	C	P
2016	808	4.87809e+08	149319	2	0	0	C	P
2016	808	4.87809e+08	150095	2	0	0	C	P
2016	808	4.87809e+08	152899	2	0	0	C	P
2016	808	4.87809e+08	153463	2	0	0	C	P
2016	808	4.87809e+08	156575	3	0	0	C	P
2016	808	4.87809e+08	157991	2	0	0	C	P
2016	808	4.87809e+08	159075	2	0	0	C	P
2016	808	4.87809e+08	161343	2	2	0	C	P
2016	808	4.87809e+08	162549	3	0	0	C	P
2016	808	4.87809e+08	163970	2	0	0	C	P
2016	808	4.87809e+08	165977	2	0	0	C	P
2016	808	4.87809e+08	166346	2	0	0	C	P
2016	808	4.87809e+08	168132	2	0	0	C	P
2016	808	4.87809e+08	168508	2	2	0	C	P
2016	808	4.87809e+08	168704	2	1	0	C	P
2016	808	4.87809e+08	169269	2	0	0	C	P
2016	808	4.87809e+08	171218	2	0	0	C	P
2016	808	4.87809e+08	175740	3	0	0	C	P
2016	808	4.87809e+08	177403	2	0	0	C	P
2016	808	4.87809e+08	180090	2	0	0	C	P
2016	808	4.87809e+08	183846	2	0	0	C	P
2016	808	4.87809e+08	183864	2	0	0	C	P
2016	808	4.87809e+08	184810	2	0	0	C	P
2016	808	4.87809e+08	185755	2	0	0	C	P
2016	808	4.87809e+08	186702	2	0	0	C	P
2016	808	4.87809e+08	194201	2	0	0	C	P
2016	808	4.87809e+08	194690	3	0	0	C	P
2016	808	4.87809e+08	194957	2	0	0	C	P
2016	808	4.87809e+08	196586	2	0	0	C	P
2016	808	4.87809e+08	198799	2	0	0	C	P
2016	808	4.87809e+08	199136	3	0	0	C	P
2016	808	4.87809e+08	201048	2	0	0	C	P
2016	808	4.87809e+08	205471	2	0	0	C	P
2016	808	4.87809e+08	206308	2	1	0	C	P
2016	808	4.87809e+08	206819	2	0	0	C	P
2016	808	4.87809e+08	207376	2	5	0	C	P
2016	808	4.87809e+08	212446	3	0	0	C	P
2016	808	4.87809e+08	215310	2	0	0	C	P
2016	808	4.87809e+08	215496	2	0	0	C	P
2016	808	4.87809e+08	217160	2	4	1	C	P
2016	808	4.87809e+08	217821	2	0	0	C	P
2016	808	4.87809e+08	222003	2	0	0	C	P
2016	808	4.87809e+08	223076	2	3	0	C	P
2016	808	4.87809e+08	226915	2	0	0	C	P
2016	808	4.87809e+08	228598	2	0	0	C	P
2016	808	4.87809e+08	230769	2	0	0	C	P
2016	808	4.87809e+08	233426	2	0	0	C	P
2016	808	4.87809e+08	238365	2	1	0	C	P
2016	808	4.87809e+08	238803	2	0	0	C	P
2016	808	4.87809e+08	240042	2	0	0	C	P
2016	808	4.87809e+08	242738	3	0	0	C	P
2016	808	4.87809e+08	245440	2	1	0	C	P
2016	808	4.87809e+08	254229	2	1	0	C	P
2016	808	4.87809e+08	255740	2	1	0	C	P
2016	808	4.87809e+08	259488	2	0	0	C	P
2016	808	4.87809e+08	261183	2	0	0	C	P
2016	808	4.87809e+08	262636	3	0	0	C	P
2016	808	4.87809e+08	271474	2	0	0	C	P
2016	808	4.87809e+08	271929	3	0	0	C	P
2016	808	4.87809e+08	275119	2	0	0	C	P
2016	808	4.87809e+08	276865	2	0	0	C	P
2016	808	4.87809e+08	278362	2	0	0	C	P
2016	808	4.87809e+08	278772	2	0	0	C	P
2016	808	4.87809e+08	282980	2	0	0	C	P
2016	808	4.87809e+08	285745	2	0	0	C	P
2016	808	4.87809e+08	287950	2	1	0	C	P
2016	808	4.87809e+08	292742	2	0	0	C	P
2016	808	4.87809e+08	295305	2	1	0	C	P
2016	808	4.87809e+08	296184	2	0	0	C	P
2016	808	4.87809e+08	297514	2	0	0	C	P
2016	808	4.87809e+08	307105	2	1	0	C	P
2016	808	4.87809e+08	313108	2	0	0	C	P
2016	808	4.87809e+08	313696	2	0	0	C	P
2016	808	4.87809e+08	316862	2	0	0	C	P
2016	808	4.87809e+08	318485	2	0	0	C	P
2016	808	4.87809e+08	319686	2	0	0	C	P
2016	808	4.87809e+08	319697	2	1	0	C	P
2016	808	4.87809e+08	320337	2	0	0	C	P
2016	808	4.87809e+08	328390	2	1	0	C	P
2016	808	4.87809e+08	333193	2	1	0	C	P
2016	808	4.87809e+08	333544	2	0	0	C	P
2016	808	4.87809e+08	336122	2	0	0	C	P
2016	808	4.87809e+08	339467	2	0	0	C	P
2016	808	4.87809e+08	342582	2	0	0	C	P
2016	808	4.87809e+08	347587	2	0	0	C	P
2016	808	4.87809e+08	357834	2	0	0	C	P
2016	808	4.87809e+08	361247	2	0	0	C	P
2016	808	4.87809e+08	362879	3	0	0	C	P
2016	808	4.87809e+08	364104	2	0	0	C	P
2016	808	4.87809e+08	368539	2	1	0	C	P
2016	808	4.87809e+08	373924	2	0	0	C	P
2016	808	4.87809e+08	374354	2	1	0	C	P
2016	808	4.87809e+08	374380	3	0	0	C	P
2016	808	4.87809e+08	385548	2	0	0	C	P
2016	808	4.87809e+08	397026	2	0	0	C	P
2016	808	4.87809e+08	452176	2	0	0	C	P
2016	808	4.87809e+08	457811	2	0	0	C	P
2016	808	4.87809e+08	468978	2	0	0	C	P
2016	808	4.87809e+08	475316	2	0	0	C	P
2016	808	4.87809e+08	484724	2	0	0	C	P
2016	808	4.87809e+08	498629	3	1	0	C	P
2016	808	4.87809e+08	498699	2	0	0	C	P
2016	808	4.87809e+08	504282	2	0	0	C	P
2016	808	4.87809e+08	504512	2	0	0	C	P
2016	808	4.87809e+08	509854	2	0	0	C	P
2016	808	4.87809e+08	510233	2	0	0	C	P
2016	808	4.87809e+08	515195	2	0	0	C	P
2016	808	4.87809e+08	515537	2	1	0	C	P
2016	808	4.87809e+08	530166	2	1	0	C	P
2016	808	4.87809e+08	532233	3	0	0	C	P
2016	808	4.87809e+08	539740	3	0	0	C	P
2016	808	4.87809e+08	580293	2	0	0	C	P
2016	808	4.87809e+08	582017	2	0	0	C	P
2016	808	4.87809e+08	582851	2	0	0	C	P
2016	808	4.87809e+08	587925	2	0	0	C	P
2016	808	4.87809e+08	610352	2	0	0	C	P
2016	808	4.87809e+08	618602	3	0	0	C	P
2016	808	4.87809e+08	642916	2	2	0	C	P
2016	808	4.87809e+08	642947	2	5	0	C	P
2016	808	4.87809e+08	699012	3	0	0	C	P
2016	808	4.87809e+08	716759	2	0	0	C	P
2016	808	4.87809e+08	744842	2	0	0	C	P
2016	808	4.87809e+08	748085	2	0	0	C	P
2016	808	4.87809e+08	876900	2	0	0	C	P
2016	808	4.87809e+08	918556	2	1	0	C	P
2016	808	4.87809e+08	923505	3	0	0	C	P
2016	808	4.87809e+08	938609	3	0	0	C	P
2016	808	4.87809e+08	943084	3	1	0	C	P
2016	808	4.87809e+08	963892	2	0	0	C	P
2016	808	4.87809e+08	1.01398e+06	3	1	0	C	P
2016	808	4.87809e+08	1.02346e+06	2	0	0	C	P
2016	808	4.87809e+08	1.03126e+06	3	0	0	C	P
2016	808	4.87809e+08	1.05457e+06	3	0	0	C	P
2016	808	4.87809e+08	1.07796e+06	2	0	0	C	P
2016	808	4.87809e+08	1.1255e+06	3	0	0	C	P
2016	808	4.87809e+08	1.1871e+06	2	0	0	C	P
2016	808	4.87809e+08	1.19347e+06	2	0	0	C	P
2016	808	4.87809e+08	1.2006e+06	3	0	0	C	P
2016	808	4.87809e+08	1.24892e+06	3	0	0	C	P
2016	808	4.87809e+08	1.26746e+06	3	1	0	C	P
2016	808	4.87809e+08	1.29423e+06	3	0	0	C	P
2016	808	4.87809e+08	1.3454e+06	3	1	0	C	P
2016	808	4.87809e+08	1.36924e+06	2	0	0	C	P
2016	808	4.87809e+08	1.59445e+06	3	1	0	C	P
2016	808	4.87809e+08	1.65976e+06	3	0	0	C	P
2016	808	4.87809e+08	1.82037e+06	3	1	0	C	P
2016	808	4.87809e+08	2.2017e+06	3	1	0	C	P
2016	808	4.87809e+08	2.30562e+06	4	1	0	C	P
2016	808	4.87809e+08	2.47055e+06	3	0	0	C	P
2016	808	4.87809e+08	3.08202e+06	3	0	0	C	P
2016	808	4.87809e+08	4.53727e+06	4	0	0	C	P
2016	808	4.87809e+08	4.81909e+06	4	0	0	I	P
2016	808	4.87809e+08	1.27033e+07	4	1	0	I	P
2016	808	4.87809e+08	1.39838e+07	4	1	7	C	P
2016	808	4.87809e+08	2.05291e+07	4	1	0	C	P
2016	808	4.87809e+08	2.66687e+07	4	0	0	C	P
2016	964	3.06074e+08	2060.33	1	1	2	C	N
2016	964	3.06074e+08	2222.34	1	0	2	C	N
2016	964	3.06074e+08	2545.68	1	1	0	C	N
2016	964	3.06074e+08	3270.59	1	1	0	C	N
2016	964	3.06074e+08	3506.41	1	2	0	C	N
2016	964	3.06074e+08	3875.9	1	1	0	C	N
2016	964	3.06074e+08	4188.83	1	0	0	C	N
2016	964	3.06074e+08	4342.84	1	0	0	C	N
2016	964	3.06074e+08	4806.57	1	3	0	C	N
2016	964	3.06074e+08	5087.13	1	4	0	C	N
2016	964	3.06074e+08	5203.81	1	0	0	C	N
2016	964	3.06074e+08	5436.82	1	1	2	C	N
2016	964	3.06074e+08	5538.1	1	1	0	C	N
2016	964	3.06074e+08	5649.85	1	1	0	C	N
2016	964	3.06074e+08	5914.11	1	0	0	C	N
2016	964	3.06074e+08	5977.9	1	1	0	C	N
2016	964	3.06074e+08	6091.32	1	1	0	C	N
2016	964	3.06074e+08	6093.68	1	1	0	C	N
2016	964	3.06074e+08	6164.66	1	3	0	C	N
2016	964	3.06074e+08	6706.5	1	1	0	C	N
2016	964	3.06074e+08	6717.46	1	1	0	C	N
2016	964	3.06074e+08	7438.12	1	2	0	C	N
2016	964	3.06074e+08	7475.93	1	2	0	C	N
2016	964	3.06074e+08	8041.65	1	1	0	C	N
2016	964	3.06074e+08	8211	1	1	2	C	N
2016	964	3.06074e+08	8427.1	1	1	0	C	N
2016	964	3.06074e+08	8470.59	1	1	0	C	N
2016	964	3.06074e+08	8643.15	1	1	0	C	N
2016	964	3.06074e+08	8794.37	1	0	0	C	N
2016	964	3.06074e+08	8978.67	1	1	0	C	N
2016	964	3.06074e+08	9034.66	1	3	0	C	N
2016	964	3.06074e+08	9438.48	1	1	0	C	N
2016	964	3.06074e+08	9869.45	1	1	0	C	N
2016	964	3.06074e+08	10227.1	1	4	0	C	N
2016	964	3.06074e+08	10729.5	1	2	0	C	N
2016	964	3.06074e+08	10973.6	1	1	0	C	N
2016	964	3.06074e+08	11091	1	1	0	C	N
2016	964	3.06074e+08	11502.9	1	1	0	C	N
2016	964	3.06074e+08	11667.5	1	3	0	C	N
2016	964	3.06074e+08	11871.7	1	3	0	C	N
2016	964	3.06074e+08	11884.9	1	5	0	C	N
2016	964	3.06074e+08	11903.8	1	3	0	C	N
2016	964	3.06074e+08	12229.9	1	1	0	C	N
2016	964	3.06074e+08	12376.8	1	0	0	C	N
2016	964	3.06074e+08	12460.8	1	1	0	C	N
2016	964	3.06074e+08	12570.1	1	2	1	C	N
2016	964	3.06074e+08	12905.7	1	1	0	C	N
2016	964	3.06074e+08	13992.7	1	1	0	C	N
2016	964	3.06074e+08	14857.3	1	1	0	C	N
2016	964	3.06074e+08	14934.9	1	2	0	C	N
2016	964	3.06074e+08	15677.8	1	1	0	C	N
2016	964	3.06074e+08	16078.9	2	2	0	C	N
2016	964	3.06074e+08	16232.9	1	1	0	C	N
2016	964	3.06074e+08	16267.9	1	7	0	C	N
2016	964	3.06074e+08	17026	1	5	0	C	N
2016	964	3.06074e+08	17775.4	1	3	0	C	N
2016	964	3.06074e+08	18113.3	1	4	1	C	N
2016	964	3.06074e+08	18719.9	1	1	0	C	N
2016	964	3.06074e+08	19408.1	1	1	3	C	N
2016	964	3.06074e+08	20009.9	1	2	0	C	N
2016	964	3.06074e+08	20742.2	1	4	0	C	N
2016	964	3.06074e+08	21317.3	1	3	0	C	N
2016	964	3.06074e+08	22593.2	1	1	0	C	N
2016	964	3.06074e+08	22789.3	1	3	0	C	N
2016	964	3.06074e+08	23046.5	1	0	0	C	N
2016	964	3.06074e+08	23077.5	1	1	0	C	N
2016	964	3.06074e+08	25090.3	1	1	0	C	N
2016	964	3.06074e+08	25477.2	1	5	0	C	N
2016	964	3.06074e+08	26061.8	1	1	0	C	N
2016	964	3.06074e+08	26364.2	1	8	1	C	N
2016	964	3.06074e+08	26513.1	1	6	2	C	N
2016	964	3.06074e+08	26903.3	1	10	0	C	N
2016	964	3.06074e+08	27410.7	2	4	0	C	N
2016	964	3.06074e+08	27696.8	1	4	0	C	N
2016	964	3.06074e+08	29941.5	1	4	0	C	N
2016	964	3.06074e+08	30560.5	1	1	0	C	N
2016	964	3.06074e+08	31773.1	2	9	0	C	N
2016	964	3.06074e+08	32102.4	2	0	0	C	N
2016	964	3.06074e+08	34017.1	2	1	0	C	N
2016	964	3.06074e+08	34271.8	2	2	0	C	N
2016	964	3.06074e+08	34652.9	2	5	0	C	N
2016	964	3.06074e+08	34967.2	1	3	0	C	N
2016	964	3.06074e+08	36347	2	10	0	C	N
2016	964	3.06074e+08	36652.5	2	2	0	C	N
2016	964	3.06074e+08	36685.1	1	3	1	C	N
2016	964	3.06074e+08	37119.7	1	3	0	C	N
2016	964	3.06074e+08	38842.2	2	2	0	C	N
2016	964	3.06074e+08	41160.1	2	6	0	C	N
2016	964	3.06074e+08	41552.3	1	5	0	C	N
2016	964	3.06074e+08	43023.1	2	2	0	C	N
2016	964	3.06074e+08	43066.9	1	3	0	C	N
2016	964	3.06074e+08	43395.3	1	4	4	C	N
2016	964	3.06074e+08	46101.1	1	3	0	C	N
2016	964	3.06074e+08	47109.7	2	2	0	C	N
2016	964	3.06074e+08	49595.3	1	5	0	C	N
2016	964	3.06074e+08	50198.6	1	10	4	C	N
2016	964	3.06074e+08	50499.1	2	5	0	C	N
2016	964	3.06074e+08	55332.2	2	2	0	C	N
2016	964	3.06074e+08	58045.8	1	4	0	C	N
2016	964	3.06074e+08	61604.9	1	11	5	C	N
2016	964	3.06074e+08	64190.4	2	8	0	C	N
2016	964	3.06074e+08	65461.6	1	14	4	C	N
2016	964	3.06074e+08	73397.3	2	9	0	C	N
2016	964	3.06074e+08	76309.2	2	3	0	C	N
2016	964	3.06074e+08	83207.6	2	6	0	C	N
2016	964	3.06074e+08	86585.1	1	12	6	C	N
2016	964	3.06074e+08	149718	2	0	0	C	N
2016	964	3.06074e+08	155912	2	11	0	C	N
2016	964	3.06074e+08	213799	2	2	0	C	N
2016	964	3.06074e+08	253301	3	0	0	C	N
2016	964	3.06074e+08	320956	3	1	0	C	N
2016	964	3.06074e+08	6.56697e+07	4	7	103	I	N
2016	964	3.06074e+08	1.20578e+08	4	43	118	I	N
2016	1100	1.2745e+08	5152.1	1	1	0	C	P
2016	1100	1.2745e+08	6251.99	2	0	0	C	P
2016	1100	1.2745e+08	7695.99	1	0	0	C	P
2016	1100	1.2745e+08	10458.6	1	1	0	C	P
2016	1100	1.2745e+08	13573.8	1	0	0	C	P
2016	1100	1.2745e+08	14954.6	1	1	0	C	P
2016	1100	1.2745e+08	17530.7	1	1	0	C	P
2016	1100	1.2745e+08	20521.6	2	0	0	C	P
2016	1100	1.2745e+08	21743.7	1	0	0	C	P
2016	1100	1.2745e+08	23307.2	2	0	0	C	P
2016	1100	1.2745e+08	24075.3	1	3	0	C	P
2016	1100	1.2745e+08	24599.5	1	0	0	C	P
2016	1100	1.2745e+08	26619.2	1	2	0	C	P
2016	1100	1.2745e+08	26707.6	2	0	0	C	P
2016	1100	1.2745e+08	27410.3	1	0	0	C	P
2016	1100	1.2745e+08	27458.6	1	2	0	C	P
2016	1100	1.2745e+08	27831.7	1	1	0	C	P
2016	1100	1.2745e+08	28417	2	0	0	C	P
2016	1100	1.2745e+08	28712.8	2	2	0	C	P
2016	1100	1.2745e+08	29727.1	2	0	0	C	P
2016	1100	1.2745e+08	30332.6	2	0	0	C	P
2016	1100	1.2745e+08	31491.5	2	0	0	C	P
2016	1100	1.2745e+08	33448.2	2	1	0	C	P
2016	1100	1.2745e+08	33789.7	2	0	0	C	P
2016	1100	1.2745e+08	34157.9	2	0	0	C	P
2016	1100	1.2745e+08	34170.5	1	2	0	C	P
2016	1100	1.2745e+08	35939.3	1	1	0	C	P
2016	1100	1.2745e+08	39547.7	1	1	0	C	P
2016	1100	1.2745e+08	40336.9	2	1	0	C	P
2016	1100	1.2745e+08	42864.3	2	0	0	C	P
2016	1100	1.2745e+08	43085.3	2	3	0	C	P
2016	1100	1.2745e+08	43444.4	2	0	0	C	P
2016	1100	1.2745e+08	44236.7	2	0	0	C	P
2016	1100	1.2745e+08	47494.5	2	0	0	C	P
2016	1100	1.2745e+08	47800.1	2	3	0	C	P
2016	1100	1.2745e+08	49768.3	2	0	0	C	P
2016	1100	1.2745e+08	52273.6	2	0	0	C	P
2016	1100	1.2745e+08	52588.8	2	1	0	C	P
2016	1100	1.2745e+08	52844.4	2	0	0	C	P
2016	1100	1.2745e+08	52987.6	2	0	0	C	P
2016	1100	1.2745e+08	53907.3	2	0	0	C	P
2016	1100	1.2745e+08	55168	1	3	0	C	P
2016	1100	1.2745e+08	55457.5	1	0	0	C	P
2016	1100	1.2745e+08	55788.7	2	0	0	C	P
2016	1100	1.2745e+08	59107.7	1	1	0	C	P
2016	1100	1.2745e+08	59760.5	2	0	0	C	P
2016	1100	1.2745e+08	60357.2	2	0	0	C	P
2016	1100	1.2745e+08	60440.5	2	0	0	C	P
2016	1100	1.2745e+08	60535.6	2	0	0	C	P
2016	1100	1.2745e+08	62418	2	0	0	C	P
2016	1100	1.2745e+08	63063.4	2	1	0	C	P
2016	1100	1.2745e+08	63509.8	3	0	0	C	P
2016	1100	1.2745e+08	64395.5	2	1	0	C	P
2016	1100	1.2745e+08	65349.5	2	0	0	C	P
2016	1100	1.2745e+08	65694.1	2	0	0	C	P
2016	1100	1.2745e+08	65867.8	2	0	0	C	P
2016	1100	1.2745e+08	70644	2	0	0	C	P
2016	1100	1.2745e+08	73570.9	3	0	0	C	P
2016	1100	1.2745e+08	73657.1	2	1	0	C	P
2016	1100	1.2745e+08	75227.6	2	0	0	C	P
2016	1100	1.2745e+08	75658.4	2	0	0	C	P
2016	1100	1.2745e+08	75660.7	2	0	0	C	P
2016	1100	1.2745e+08	75847.2	2	0	0	C	P
2016	1100	1.2745e+08	76008	2	0	0	C	P
2016	1100	1.2745e+08	76046.6	2	0	0	C	P
2016	1100	1.2745e+08	76491.9	2	0	0	C	P
2016	1100	1.2745e+08	81513.9	1	0	0	C	P
2016	1100	1.2745e+08	81795.7	2	0	0	C	P
2016	1100	1.2745e+08	82433.6	2	0	0	C	P
2016	1100	1.2745e+08	82906.4	2	0	0	C	P
2016	1100	1.2745e+08	89293.5	3	0	0	C	P
2016	1100	1.2745e+08	89655.9	2	0	0	C	P
2016	1100	1.2745e+08	91400	2	0	0	C	P
2016	1100	1.2745e+08	92802.2	2	0	0	C	P
2016	1100	1.2745e+08	93632.8	2	0	0	C	P
2016	1100	1.2745e+08	93945.4	2	0	0	C	P
2016	1100	1.2745e+08	96500.6	2	1	0	C	P
2016	1100	1.2745e+08	96817.9	2	0	0	C	P
2016	1100	1.2745e+08	97799.6	2	0	0	C	P
2016	1100	1.2745e+08	98089.4	2	0	0	C	P
2016	1100	1.2745e+08	98597.5	2	1	0	C	P
2016	1100	1.2745e+08	102408	2	0	0	C	P
2016	1100	1.2745e+08	103026	2	0	0	C	P
2016	1100	1.2745e+08	107270	2	1	0	C	P
2016	1100	1.2745e+08	111466	2	2	0	C	P
2016	1100	1.2745e+08	111929	2	0	0	C	P
2016	1100	1.2745e+08	113263	2	0	0	C	P
2016	1100	1.2745e+08	114115	2	0	0	C	P
2016	1100	1.2745e+08	114318	2	0	0	C	P
2016	1100	1.2745e+08	116894	2	0	0	C	P
2016	1100	1.2745e+08	118064	2	0	0	C	P
2016	1100	1.2745e+08	118559	3	0	0	C	P
2016	1100	1.2745e+08	119322	2	1	0	C	P
2016	1100	1.2745e+08	120393	2	0	0	C	P
2016	1100	1.2745e+08	120592	2	2	0	C	P
2016	1100	1.2745e+08	121696	2	0	0	C	P
2016	1100	1.2745e+08	123165	2	0	0	C	P
2016	1100	1.2745e+08	123950	2	0	0	C	P
2016	1100	1.2745e+08	133472	2	0	0	C	P
2016	1100	1.2745e+08	136383	2	0	0	C	P
2016	1100	1.2745e+08	136412	2	0	0	C	P
2016	1100	1.2745e+08	137826	2	0	0	C	P
2016	1100	1.2745e+08	143754	2	0	0	C	P
2016	1100	1.2745e+08	144125	2	0	0	C	P
2016	1100	1.2745e+08	149700	2	0	0	C	P
2016	1100	1.2745e+08	152391	3	0	0	C	P
2016	1100	1.2745e+08	155570	2	0	0	C	P
2016	1100	1.2745e+08	156322	2	0	0	C	P
2016	1100	1.2745e+08	161445	3	0	0	C	P
2016	1100	1.2745e+08	161819	2	0	0	C	P
2016	1100	1.2745e+08	163012	2	0	0	C	P
2016	1100	1.2745e+08	166692	2	0	0	C	P
2016	1100	1.2745e+08	171393	2	0	0	C	P
2016	1100	1.2745e+08	171833	2	1	0	C	P
2016	1100	1.2745e+08	181070	2	0	0	C	P
2016	1100	1.2745e+08	187134	3	0	0	C	P
2016	1100	1.2745e+08	188846	3	0	0	C	P
2016	1100	1.2745e+08	194629	3	0	0	C	P
2016	1100	1.2745e+08	204045	2	0	0	C	P
2016	1100	1.2745e+08	209397	2	1	0	C	P
2016	1100	1.2745e+08	209909	3	0	0	C	P
2016	1100	1.2745e+08	217287	2	0	0	C	P
2016	1100	1.2745e+08	230529	2	0	0	C	P
2016	1100	1.2745e+08	235547	2	0	0	C	P
2016	1100	1.2745e+08	237110	3	0	0	C	P
2016	1100	1.2745e+08	237675	2	0	0	C	P
2016	1100	1.2745e+08	239573	2	1	0	C	P
2016	1100	1.2745e+08	260381	2	0	0	C	P
2016	1100	1.2745e+08	261509	3	0	0	C	P
2016	1100	1.2745e+08	273557	2	1	0	C	P
2016	1100	1.2745e+08	276642	3	0	0	C	P
2016	1100	1.2745e+08	283581	3	0	0	C	P
2016	1100	1.2745e+08	288180	2	0	0	C	P
2016	1100	1.2745e+08	288518	2	0	0	C	P
2016	1100	1.2745e+08	342779	3	0	0	C	P
2016	1100	1.2745e+08	366603	2	0	0	C	P
2016	1100	1.2745e+08	444518	2	0	0	C	P
2016	1100	1.2745e+08	451125	3	0	0	C	P
2016	1100	1.2745e+08	535378	2	1	0	C	P
2016	1100	1.2745e+08	744274	3	0	0	C	P
2016	1100	1.2745e+08	1.13687e+06	4	0	0	C	P
2016	1100	1.2745e+08	3.30924e+06	4	0	0	I	P
2016	1100	1.2745e+08	5.36079e+07	4	1	45	C	P
2016	1178	1.13968e+08	32706.9	2	1	0	C	N
2016	1178	1.13968e+08	50456.5	3	0	0	C	N
2016	1178	1.13968e+08	57970.1	3	0	0	C	N
2016	1178	1.13968e+08	61967.4	3	0	0	C	N
2016	1178	1.13968e+08	96492.8	3	0	0	C	N
2016	1178	1.13968e+08	102538	3	1	0	C	N
2016	1178	1.13968e+08	104062	3	1	0	C	N
2016	1178	1.13968e+08	116328	3	0	0	C	N
2016	1178	1.13968e+08	118448	3	0	0	C	N
2016	1178	1.13968e+08	122863	2	0	0	C	N
2016	1178	1.13968e+08	146476	3	1	0	C	N
2016	1178	1.13968e+08	150235	3	0	0	C	N
2016	1178	1.13968e+08	159802	3	0	0	C	N
2016	1178	1.13968e+08	172612	3	3	0	C	N
2016	1178	1.13968e+08	233284	3	0	0	C	N
2016	1178	1.13968e+08	238195	3	1	0	C	N
2016	1178	1.13968e+08	257061	3	0	0	C	N
2016	1178	1.13968e+08	262623	3	2	0	C	N
2016	1178	1.13968e+08	311622	3	0	0	C	N
2016	1178	1.13968e+08	334727	3	0	0	C	N
2016	1178	1.13968e+08	358730	3	3	0	C	N
2016	1178	1.13968e+08	378561	3	0	0	C	N
2016	1178	1.13968e+08	475705	3	2	0	C	N
2016	1178	1.13968e+08	483430	3	0	22	C	N
2016	1178	1.13968e+08	8.28818e+06	4	2	0	I	N
2016	1178	1.13968e+08	1.8825e+07	4	23	0	I	N
2016	1178	1.13968e+08	2.89765e+07	4	4	0	C	N
2016	1217	1.48235e+08	2399.9	1	3	0	C	P
2016	1217	1.48235e+08	2545.96	1	2	0	C	P
2016	1217	1.48235e+08	2667.86	1	2	0	C	P
2016	1217	1.48235e+08	3475.7	1	1	0	C	P
2016	1217	1.48235e+08	3567.57	1	1	0	C	P
2016	1217	1.48235e+08	3768.38	1	1	0	C	P
2016	1217	1.48235e+08	3844.33	1	1	0	C	P
2016	1217	1.48235e+08	4956.36	1	2	0	C	P
2016	1217	1.48235e+08	5293.47	1	1	0	C	P
2016	1217	1.48235e+08	5503.89	1	0	0	C	P
2016	1217	1.48235e+08	5806.89	1	0	0	C	P
2016	1217	1.48235e+08	6582.08	1	2	4	C	P
2016	1217	1.48235e+08	6829.88	1	1	0	C	P
2016	1217	1.48235e+08	6978.89	1	1	0	C	P
2016	1217	1.48235e+08	7031.8	1	1	0	C	P
2016	1217	1.48235e+08	7390.17	1	3	0	C	P
2016	1217	1.48235e+08	8120.23	1	1	0	C	P
2016	1217	1.48235e+08	8145.23	1	0	0	C	P
2016	1217	1.48235e+08	8194.33	1	1	1	C	P
2016	1217	1.48235e+08	8481.08	1	1	0	C	P
2016	1217	1.48235e+08	8694.4	1	0	0	C	P
2016	1217	1.48235e+08	8873.74	1	1	0	C	P
2016	1217	1.48235e+08	8937.87	1	1	0	C	P
2016	1217	1.48235e+08	9698.44	1	0	0	C	P
2016	1217	1.48235e+08	10044.4	1	2	0	C	P
2016	1217	1.48235e+08	10466.1	1	1	0	C	P
2016	1217	1.48235e+08	10632.3	1	0	0	C	P
2016	1217	1.48235e+08	10679.2	1	0	1	C	P
2016	1217	1.48235e+08	10991	1	4	0	C	P
2016	1217	1.48235e+08	11389.5	1	0	0	C	P
2016	1217	1.48235e+08	13573.7	1	3	0	C	P
2016	1217	1.48235e+08	14016.1	1	0	0	C	P
2016	1217	1.48235e+08	14948.6	1	1	0	C	P
2016	1217	1.48235e+08	15033.4	1	3	0	C	P
2016	1217	1.48235e+08	15056.4	1	0	0	C	P
2016	1217	1.48235e+08	15113.9	1	1	0	C	P
2016	1217	1.48235e+08	16259.1	1	0	0	C	P
2016	1217	1.48235e+08	16451	1	1	0	C	P
2016	1217	1.48235e+08	16572.7	1	1	0	C	P
2016	1217	1.48235e+08	16609.6	1	0	0	C	P
2016	1217	1.48235e+08	17646.3	2	0	1	C	P
2016	1217	1.48235e+08	19171.6	1	4	0	C	P
2016	1217	1.48235e+08	19240.4	1	4	0	C	P
2016	1217	1.48235e+08	19240.4	1	2	0	C	P
2016	1217	1.48235e+08	20372.2	1	0	0	C	P
2016	1217	1.48235e+08	22119.7	1	2	0	C	P
2016	1217	1.48235e+08	23731	1	1	0	C	P
2016	1217	1.48235e+08	24047.5	1	1	0	C	P
2016	1217	1.48235e+08	24181.5	1	2	0	C	P
2016	1217	1.48235e+08	24337.8	1	2	0	C	P
2016	1217	1.48235e+08	24482.5	1	2	0	C	P
2016	1217	1.48235e+08	25004.3	1	0	0	C	P
2016	1217	1.48235e+08	28171.1	1	2	0	C	P
2016	1217	1.48235e+08	28942.8	1	1	0	C	P
2016	1217	1.48235e+08	30203.6	1	2	0	C	P
2016	1217	1.48235e+08	32606.8	2	0	0	C	P
2016	1217	1.48235e+08	33717.4	1	1	0	C	P
2016	1217	1.48235e+08	35560.7	1	3	0	C	P
2016	1217	1.48235e+08	36964.6	1	2	0	C	P
2016	1217	1.48235e+08	39906.4	1	1	3	C	P
2016	1217	1.48235e+08	39984.4	1	1	0	C	P
2016	1217	1.48235e+08	41374.6	3	0	0	I	P
2016	1217	1.48235e+08	53198.4	2	1	0	C	P
2016	1217	1.48235e+08	56778.8	3	0	0	C	P
2016	1217	1.48235e+08	57451.4	2	3	3	C	P
2016	1217	1.48235e+08	58306.6	2	1	0	C	P
2016	1217	1.48235e+08	59822.1	1	2	0	C	P
2016	1217	1.48235e+08	60339	2	0	0	C	P
2016	1217	1.48235e+08	61055.3	2	0	0	C	P
2016	1217	1.48235e+08	68464.7	1	11	0	C	P
2016	1217	1.48235e+08	92258.7	2	1	0	C	P
2016	1217	1.48235e+08	107958	3	2	0	C	P
2016	1217	1.48235e+08	110109	2	2	0	C	P
2016	1217	1.48235e+08	119151	3	1	0	C	P
2016	1217	1.48235e+08	127366	3	1	0	C	P
2016	1217	1.48235e+08	142056	3	1	2	C	P
2016	1217	1.48235e+08	143475	3	0	0	C	P
2016	1217	1.48235e+08	147238	2	2	1	C	P
2016	1217	1.48235e+08	154204	3	0	1	C	P
2016	1217	1.48235e+08	163004	3	0	0	C	P
2016	1217	1.48235e+08	169558	3	1	3	C	P
2016	1217	1.48235e+08	198308	2	0	0	I	P
2016	1217	1.48235e+08	200721	3	2	5	C	P
2016	1217	1.48235e+08	228607	2	0	0	C	P
2016	1217	1.48235e+08	282716	3	0	8	C	P
2016	1217	1.48235e+08	286067	3	0	1	C	P
2016	1217	1.48235e+08	293406	1	3	0	C	P
2016	1217	1.48235e+08	449653	3	0	0	C	P
2016	1217	1.48235e+08	618781	4	4	4	C	P
2016	1217	1.48235e+08	662746	3	1	0	C	P
2016	1217	1.48235e+08	715279	3	0	7	C	P
2016	1217	1.48235e+08	841360	3	8	12	C	P
2016	1217	1.48235e+08	1.18947e+06	4	0	1	C	P
2016	1217	1.48235e+08	2.09472e+06	4	0	1	C	P
2016	1217	1.48235e+08	2.16305e+06	4	1	53	C	P
2016	1217	1.48235e+08	2.35396e+06	4	0	10	I	P
2016	1217	1.48235e+08	2.76539e+06	4	0	81	I	P
2016	1217	1.48235e+08	3.73023e+06	4	0	23	I	P
2016	1287	1.58091e+08	2132.59	1	2	0	C	N
2016	1287	1.58091e+08	2709.93	1	0	0	C	N
2016	1287	1.58091e+08	3461.25	1	0	0	C	N
2016	1287	1.58091e+08	3539.63	1	0	0	C	N
2016	1287	1.58091e+08	3739.92	1	1	0	C	N
2016	1287	1.58091e+08	4678.08	1	0	0	C	N
2016	1287	1.58091e+08	4758.33	1	0	0	C	N
2016	1287	1.58091e+08	5137.28	1	2	0	C	N
2016	1287	1.58091e+08	5218.69	2	0	0	C	N
2016	1287	1.58091e+08	5344.26	1	1	0	C	N
2016	1287	1.58091e+08	5500.2	1	1	0	C	N
2016	1287	1.58091e+08	5670.3	1	2	0	C	N
2016	1287	1.58091e+08	5801.7	1	2	0	C	N
2016	1287	1.58091e+08	5805.48	1	0	0	C	N
2016	1287	1.58091e+08	6249.46	1	1	0	C	N
2016	1287	1.58091e+08	6928.1	1	0	0	C	N
2016	1287	1.58091e+08	7175.3	1	0	0	C	N
2016	1287	1.58091e+08	7443.64	1	1	0	C	N
2016	1287	1.58091e+08	7523.87	1	0	0	C	N
2016	1287	1.58091e+08	7862.82	1	1	0	C	N
2016	1287	1.58091e+08	7927.83	1	0	0	C	N
2016	1287	1.58091e+08	8516.32	2	0	0	C	N
2016	1287	1.58091e+08	9370.71	1	0	0	C	N
2016	1287	1.58091e+08	9891.67	1	0	0	C	N
2016	1287	1.58091e+08	10175.8	1	1	0	C	N
2016	1287	1.58091e+08	10281.8	2	0	0	C	N
2016	1287	1.58091e+08	10515.5	1	0	0	C	N
2016	1287	1.58091e+08	10591.7	2	0	0	C	N
2016	1287	1.58091e+08	11329.2	1	1	0	C	N
2016	1287	1.58091e+08	11589.6	2	0	0	C	N
2016	1287	1.58091e+08	11851.5	2	0	0	C	N
2016	1287	1.58091e+08	12336.7	1	0	0	C	N
2016	1287	1.58091e+08	16026.9	2	1	0	C	N
2016	1287	1.58091e+08	16536	1	0	0	C	N
2016	1287	1.58091e+08	17417.9	2	0	0	C	N
2016	1287	1.58091e+08	17718.8	2	0	0	C	N
2016	1287	1.58091e+08	18948.8	1	2	0	C	N
2016	1287	1.58091e+08	19863.7	2	0	0	C	N
2016	1287	1.58091e+08	20124.2	2	0	0	C	N
2016	1287	1.58091e+08	20278.6	2	0	0	C	N
2016	1287	1.58091e+08	22259.5	2	0	0	C	N
2016	1287	1.58091e+08	22767.6	1	0	0	C	N
2016	1287	1.58091e+08	22866.3	2	0	0	C	N
2016	1287	1.58091e+08	23023.8	2	1	0	C	N
2016	1287	1.58091e+08	25606.7	2	0	0	C	N
2016	1287	1.58091e+08	27440.5	2	0	0	C	N
2016	1287	1.58091e+08	27501.6	2	0	0	C	N
2016	1287	1.58091e+08	28086.9	2	1	0	C	N
2016	1287	1.58091e+08	28790.7	2	0	0	C	N
2016	1287	1.58091e+08	29263.5	2	0	0	C	N
2016	1287	1.58091e+08	30692.9	2	1	0	C	N
2016	1287	1.58091e+08	31321.3	2	0	0	C	N
2016	1287	1.58091e+08	31380.4	2	0	0	C	N
2016	1287	1.58091e+08	31414.7	2	0	0	C	N
2016	1287	1.58091e+08	31440.5	2	0	0	C	N
2016	1287	1.58091e+08	31543.4	2	1	0	C	N
2016	1287	1.58091e+08	32209	2	1	0	C	N
2016	1287	1.58091e+08	33068.6	1	1	0	C	N
2016	1287	1.58091e+08	33459.9	2	1	0	C	N
2016	1287	1.58091e+08	36677.3	2	0	0	C	N
2016	1287	1.58091e+08	38981.4	2	0	0	C	N
2016	1287	1.58091e+08	40335.2	2	0	0	C	N
2016	1287	1.58091e+08	47156.3	2	1	0	C	N
2016	1287	1.58091e+08	49953.6	2	0	0	C	N
2016	1287	1.58091e+08	52378.8	2	0	0	C	N
2016	1287	1.58091e+08	52740.9	2	0	0	C	N
2016	1287	1.58091e+08	53963	2	0	0	C	N
2016	1287	1.58091e+08	60584.8	1	0	0	C	N
2016	1287	1.58091e+08	64710.7	1	1	0	C	N
2016	1287	1.58091e+08	65262.8	2	0	0	C	N
2016	1287	1.58091e+08	66812.7	2	0	0	C	N
2016	1287	1.58091e+08	67849.2	2	0	0	C	N
2016	1287	1.58091e+08	68791.5	2	0	0	C	N
2016	1287	1.58091e+08	74988.2	2	0	0	C	N
2016	1287	1.58091e+08	77676.6	2	0	0	C	N
2016	1287	1.58091e+08	79052.4	2	0	0	C	N
2016	1287	1.58091e+08	90677.9	2	0	0	C	N
2016	1287	1.58091e+08	104213	2	2	0	C	N
2016	1287	1.58091e+08	106512	2	0	0	C	N
2016	1287	1.58091e+08	107046	2	0	0	C	N
2016	1287	1.58091e+08	117574	2	0	0	C	N
2016	1287	1.58091e+08	132074	2	1	0	C	N
2016	1287	1.58091e+08	315250	3	0	0	I	N
2016	1287	1.58091e+08	468680	2	0	0	C	N
2016	1287	1.58091e+08	492828	2	0	0	C	N
2016	1287	1.58091e+08	493204	3	0	0	C	N
2016	1287	1.58091e+08	537128	3	0	0	C	N
2016	1287	1.58091e+08	2.05965e+06	4	0	0	C	N
2016	1287	1.58091e+08	2.19212e+06	3	0	1	C	N
2016	1287	1.58091e+08	3.18216e+06	4	0	4	I	N
2016	1287	1.58091e+08	3.2017e+06	4	0	30	I	N
2016	1287	1.58091e+08	1.18968e+07	4	2	4	I	N
2016	1351	1.90656e+08	13663.8	1	0	0	C	N
2016	1351	1.90656e+08	23915.4	2	0	0	C	N
2016	1351	1.90656e+08	25868.4	3	0	0	C	N
2016	1351	1.90656e+08	27913.8	2	0	0	C	N
2016	1351	1.90656e+08	39396.4	2	0	0	C	N
2016	1351	1.90656e+08	39503.8	2	1	0	C	N
2016	1351	1.90656e+08	59508.3	3	3	0	C	N
2016	1351	1.90656e+08	61564.4	2	0	0	C	N
2016	1351	1.90656e+08	68234.6	2	1	0	C	N
2016	1351	1.90656e+08	68860.2	3	3	0	C	N
2016	1351	1.90656e+08	70468.6	2	1	0	C	N
2016	1351	1.90656e+08	88170.3	3	0	0	C	N
2016	1351	1.90656e+08	89774.9	2	0	0	C	N
2016	1351	1.90656e+08	93878	3	2	0	C	N
2016	1351	1.90656e+08	110095	2	2	0	C	N
2016	1351	1.90656e+08	113457	2	0	0	C	N
2016	1351	1.90656e+08	130415	3	2	0	C	N
2016	1351	1.90656e+08	146769	3	1	0	C	N
2016	1351	1.90656e+08	154657	3	7	0	C	N
2016	1351	1.90656e+08	158767	2	0	0	C	N
2016	1351	1.90656e+08	161259	3	1	0	C	N
2016	1351	1.90656e+08	175457	3	2	0	C	N
2016	1351	1.90656e+08	178830	3	4	0	C	N
2016	1351	1.90656e+08	179204	3	1	0	C	N
2016	1351	1.90656e+08	181385	2	0	0	C	N
[truncated: 1,869 more rows]
